# Supplementary material for: The psoriasis-protective TYK2 I684S variant impairs IL-12 stimulated pSTAT4 response in skin-homing CD4+ and CD8+ memory T-cells
Source: Sci Rep. 2018 May 4;8:7043. doi: 10.1038/s41598-018-25282-2 (PMC5935702; doi:10.1038/s41598-018-25282-2)
Supplement: Supplementary file 2 — Supplementary Dataset 1 [file 41598_2018_25282_MOESM2_ESM.xlsx]

## Sheet: Table S2.  pSTAT4 subjects
Hapotype Pair	no. of individuals	no. males	no. cases	average age		Table S2. Study sample for pSTAT4 phospho-flow cytometry.
Hom (GAC/GAC)	10	3	2	54
Het 1 (GAC/GCA)	10	2	1	45
Het2 (GAC/CAA)	9	2	1	46

## Sheet: Table S3.  pTYK2 subjects
Hapotype Pair	no. of individuals	no. males	no. cases	average age		Table S3. Study sample for pTYK2 ELISA
Hom (GAC/GAC)	8	4	2	56
Het 1 (GAC/GCA)	9	2	1	46
Het2 (GAC/CAA)	4	1	0	47

## Sheet: Table S4.  RNA-seq subjects
Hapotype Pair	IL-12 stimulation, h	# of individuals	no. males	no. cases	average age		Table S4. Study sample for RNA-seq experiments
Hom (GAC/GAC)	1	7	3	2	60
Het 1 (GAC/GCA)	1	6	1	0	46
Het2 (GAC/CAA)	1	6	1	0	47
Hom (GAC/GAC)	4	5	0	0	52
Het 1 (GAC/GCA)	4	5	1	0	52
Het2 (GAC/CAA)	4	5	1	1	45

## Sheet: Table S5. 1h IL-12 DEGs
Gene	Average Expression	log2FC	FC	p-value	FDR		IL-12-regulated gene name (from literature)			Table S5. Genes up- or down-regulated after 1h IL-12 stimulation. (Genes overlapping with IL-12-regulated genes from the literature are highlighted)
OSM	1531.42	3.02122	8.11857	3.25194e-10	6.15452e-08		CD247
IFNG	1934.86	2.40762	5.306	2.91731e-17	1.68037e-14		CD28
GADD45G	178.638	1.85414	3.61537	3.14841e-18	2.19527e-15		CD3D
LIF	2096.91	1.76002	3.38704	2.12578e-05	0.00164692		CD3E
IL21-AS1	72.3171	1.63094	3.09715	1.46263e-08	2.12934e-06		CD3G
SOCS3	2331.08	1.60453	3.04097	3.07701e-18	2.19527e-15		CD4
MAP3K8	872.456	1.4984	2.82529	2.63493e-34	1.74538e-30		CREBBP
CISH	2395	1.3926	2.62551	7.67038e-05	0.00510639		ETV5
GADD45B	1237.05	1.36862	2.58223	6.71238e-65	8.89256e-61		FOS
SOCS1	2189.18	1.18517	2.2739	1.64939e-15	7.40794e-13		HLA-DRA
PTGER4	1595.15	1.17175	2.25285	2.81003e-23	6.20454e-20		HLA-DRB1
XBP1	3869.31	1.10278	2.14769	1.19008e-14	4.37948e-12		IFNG
RP11-536K7.5	63.2449	1.0759	2.10803	1.42052e-06	0.000142568		IL13
DUSP5	1594.48	1.04929	2.06951	3.18146e-13	9.80186e-11		IL18
PIM1	9299.19	0.970676	1.95976	1.89808e-15	8.11155e-13		IL18R1
NFKBIZ	881.627	0.94997	1.93183	1.11454e-22	1.34231e-19		IL18RAP
PDE4B	2115.35	0.886263	1.84838	2.61435e-09	4.27592e-07		IL2
FRMD4B	1228.13	0.875791	1.83501	7.5218e-13	2.21442e-10		IL2RA
AC016831.7	46.4575	0.872905	1.83135	0.00291606	0.0958609		IRF1
PRDM1	1626.19	0.872732	1.83113	1.18355e-27	3.91992e-24		JUN
CD40LG	784.156	0.830131	1.77785	4.77505e-11	1.10982e-08		MAPK8
CFLAR-AS1	48.2693	0.800249	1.7414	8.40466e-05	0.00553955		MAPK9
SGK1	676.555	0.796726	1.73715	2.04371e-09	3.42722e-07		PIAS2
FASLG	277.349	0.785219	1.72335	1.4187e-14	5.0797e-12		PRF1
MYC	3224.14	0.784507	1.7225	7.26911e-20	6.42008e-17		STAT3
CD274	731.095	0.756441	1.68932	1.81288e-09	3.07911e-07		STAT4
BHLHE40	6369.98	0.744403	1.67528	1.86847e-10	3.80823e-08		TBX21
TLR1	400.933	0.728957	1.65744	8.12996e-15	3.16782e-12		TGFB1
HS3ST3B1	830.364	0.720594	1.64786	5.2469e-23	7.72343e-20
TBX21	1210.45	0.71943	1.64653	6.11991e-18	4.05383e-15
CCR1	804.559	0.717767	1.64463	2.86221e-09	4.62422e-07
CTC-251I16.1	156.096	0.715326	1.64185	0.00160001	0.0600481
IRF4	8125.01	0.695997	1.62	7.27059e-17	3.85283e-14
RP11-521B24.4	50.2417	0.693707	1.61743	0.000425883	0.0210526
ATP1B1	122.24	0.664759	1.5853	1.66979e-05	0.00132463
AHR	1723.35	0.660561	1.5807	2.81917e-06	0.000263017
HS3ST3A1	58.652	0.646709	1.56559	2.70457e-05	0.00201293
HRH2	225.809	0.632493	1.55024	0.00242203	0.0835601
CTD-2047H16.4	44.4763	0.628324	1.54577	0.0030398	0.0989467
CYTIP	7243.26	0.625762	1.54303	9.64167e-17	4.9128e-14
JUN	2193.6	0.614188	1.5307	1.25839e-06	0.000127261
MAP3K14-AS1	60.6895	0.610937	1.52725	0.000502764	0.0240455
IL18RAP	273.418	0.603547	1.51945	2.77937e-11	6.69474e-09
OTUD1	498.812	-0.6015	0.659069	4.43027e-15	1.77855e-12
CDK5R1	171.86	-0.614849	0.652998	2.211e-08	3.1161e-06
SCN3A	50.1954	-0.624874	0.648476	0.0021656	0.0767109
SOWAHD	64.618	-0.685651	0.621725	0.00055245	0.0261059
ZFP36L2	4914.28	-0.696369	0.617123	1.26518e-19	1.04757e-16
RORC	94.0145	-0.740638	0.598475	0.00117237	0.0469231
ZCCHC18	43.516	-0.857718	0.551825	0.00267836	0.0898302
LAT	68.7195	-0.903063	0.53475	1.68424e-07	2.01017e-05
MIR3142HG	53.8313	-1.16777	0.445108	1.36106e-05	0.00111995

## Sheet: Table S6. 4h IL-12 DEGs
Gene	Average Expression	log2FC	FC	p-value	FDR		IL-12-regulated gene name (from literature)			Table S6. Genes up- or down-regulated after 4h IL-12 stimulation
IFNG	1479.1	2.56116	5.9018	1.6796e-12	6.54845e-10		CD247			(Genes overlapping with IL-12-regulated genes from the literature are highlighted)
IL21-AS1	92.2403	1.91796	3.77889	2.30134e-09	2.14835e-07		CD28
IFNG-AS1	52.7412	1.78389	3.44354	2.97128e-13	1.5149e-10		CD3D
GREM2	33.1866	1.64313	3.12342	4.67016e-05	0.00080504		CD3E
ABCA1	288.992	1.51082	2.84973	1.31837e-05	0.000281422		CD3G
OSM	1808.37	1.42115	2.67799	9.41125e-05	0.0014456		CD4
FUT7	479.334	1.35399	2.55619	5.80448e-09	4.76037e-07		CREBBP
PIM1	9696.76	1.33136	2.5164	2.04592e-08	1.4274e-06		ETV5
MAP3K8	646.555	1.31641	2.49046	4.89725e-10	6.67867e-08		FOS
ITGA6	979.979	1.3037	2.4686	1.03687e-36	1.37447e-32		HLA-DRA
SNCA	38.5522	1.2793	2.42722	8.62648e-05	0.00134059		HLA-DRB1
IL18R1	1031.18	1.25379	2.38467	3.95133e-15	4.3649e-12		IFNG
IL18RAP	397.369	1.24421	2.36889	3.89408e-17	9.97506e-14		IL13
PRG4	64.7548	1.21193	2.31647	0.000808164	0.00800077		IL18
KLF5	51.3351	1.19952	2.29663	0.00132135	0.0119155		IL18R1
RP11-25K19.1	33.9535	1.14715	2.21476	0.00147003	0.012948		IL18RAP
ATP8B4	229.633	1.13063	2.18954	7.91242e-09	6.11686e-07		IL2
EPS8	85.4811	1.11931	2.17242	3.81777e-05	0.00067977		IL2RA
GADD45G	134.384	1.07701	2.10966	2.37354e-06	6.99192e-05		IRF1
FRMD4B	774.853	1.07614	2.10839	1.68741e-08	1.21567e-06		JUN
ZNRF1	776.798	1.07085	2.10067	4.21589e-16	5.58859e-13		MAPK8
SOCS3	1425.3	1.0682	2.09681	9.25325e-11	1.7777e-08		MAPK9
FURIN	15097.6	1.06801	2.09654	1.03072e-09	1.23092e-07		PIAS2
EPB41L5	57.6002	1.06262	2.08872	0.000114333	0.00168587		PRF1
IL12RB2	2496.11	1.05053	2.0713	4.18739e-10	5.78209e-08		STAT3
LRP8	591.874	1.04536	2.06388	2.67043e-07	1.11669e-05		STAT4
TBX21	1628.5	1.01907	2.02661	6.39595e-11	1.38991e-08		TBX21
KIAA0825	36.5971	1.00211	2.00293	0.00564698	0.0370393		TGFB1
USP31	157.723	1.00132	2.00183	1.49517e-07	6.81097e-06
SOCS1	2259.79	0.970362	1.95933	3.67137e-07	1.47926e-05
LIF	3488.13	0.964941	1.95198	0.000324218	0.00384766
XBP1	5002.4	0.951416	1.93377	8.42589e-15	7.97811e-12
ADGRG3	57.0954	0.933528	1.90994	0.0109594	0.0616889
NARF	1521.88	0.930459	1.90588	1.2784e-11	3.53052e-09
SLC26A11	175.702	0.911941	1.88158	2.38025e-05	0.000455962
IL5	57.7929	0.903929	1.87116	0.00313556	0.023603
TLR1	262.639	0.901178	1.86759	3.36011e-12	1.17215e-09
METRNL	909.066	0.884918	1.84666	5.83519e-06	0.00014219
TOX	265.818	0.882433	1.84348	1.5178e-11	4.02398e-09
TMEM30B	47.8067	0.873411	1.83199	0.000646756	0.00671896
BATF2	45.3942	0.865223	1.82162	0.0026198	0.0205007
GPR34	36.0584	0.861278	1.81665	0.00869426	0.0521969
CCR1	1160.22	0.84907	1.80134	4.17081e-06	0.000109674
UBASH3B	970.36	0.848592	1.80074	9.39853e-08	4.7014e-06
ADAM19	5898.68	0.844501	1.79564	6.46695e-08	3.45669e-06
SLC25A44	1542.94	0.840102	1.79018	2.09753e-10	3.39083e-08
GLDC	94.0036	0.839538	1.78948	0.000221162	0.0028491
GZMB	8333.14	0.834832	1.78365	2.7377e-06	7.73794e-05
IL2RA	6457.09	0.828434	1.77576	0.000102067	0.00154629
JUN	1552.79	0.828052	1.77529	1.78462e-08	1.27753e-06
FASLG	345.365	0.816143	1.76069	3.0959e-12	1.10917e-09
ABTB2	145.38	0.803394	1.7452	4.82351e-06	0.000122962
SLC27A2	539.871	0.794313	1.73425	3.23602e-08	2.02206e-06
GOLGA8N	95.4339	0.793099	1.73279	0.0001287	0.00186857
EGFL6	67.4259	0.792934	1.73259	0.0101606	0.0583068
ACVR1C	47.8398	0.788328	1.72707	0.00210917	0.0172374
NR3C2	143.342	0.787389	1.72595	1.8396e-06	5.59305e-05
HK2P1	44.393	0.786009	1.7243	0.00157026	0.0136494
GADD45B	876.14	0.784234	1.72218	8.55616e-11	1.66795e-08
CHML	346.089	0.783683	1.72152	2.18943e-08	1.50379e-06
ANXA3	84.29	0.77752	1.71418	0.0055344	0.0364948
CEBPD	247.727	0.77655	1.71303	9.92618e-05	0.00150894
SIPA1L2	52.633	0.775133	1.71135	0.0200345	0.094143
SBNO2	2596.44	0.7733	1.70917	4.51496e-17	9.97506e-14
PDCD2L	131.365	0.771139	1.70662	1.57828e-05	0.000325375
L3MBTL3	270.251	0.766903	1.70161	1.23567e-07	5.85002e-06
HK2	1512.5	0.766227	1.70082	8.42217e-07	2.90857e-05
NOP16	434.166	0.75364	1.68604	7.7471e-11	1.56913e-08
DDX21	5650.1	0.752544	1.68476	1.248e-10	2.25188e-08
CD55	1512.81	0.751162	1.68315	6.82397e-17	1.29226e-13
FAM184A	63.9548	0.751118	1.6831	0.00109039	0.010244
RP5-837I24.1	84.9137	0.744874	1.67583	0.000254778	0.00319823
CFH	33.7587	0.744586	1.67549	0.00511673	0.0344476
OPN3	256.012	0.72043	1.64767	3.00127e-06	8.34064e-05
BYSL	701.593	0.718466	1.64543	2.40948e-09	2.23357e-07
RP3-428L16.2	32.2993	0.717601	1.64444	0.0105714	0.0599893
PCSK5	91.9478	0.710255	1.63609	0.00036342	0.00422217
FBXL8	64.6814	0.700296	1.62484	0.000679239	0.00699419
TMEM173	3130.64	0.699826	1.62431	1.5764e-16	2.6121e-13
WDR43	1552.12	0.699529	1.62397	2.552e-12	9.39703e-10
BMP2K	367.776	0.697725	1.62195	8.68736e-08	4.41225e-06
FOXP4	504.838	0.697312	1.62148	8.24298e-13	3.5248e-10
ARID3B	782.115	0.693545	1.61725	2.37895e-10	3.77073e-08
HIF1A	4329.48	0.690877	1.61426	1.02315e-09	1.23092e-07
NUGGC	114.583	0.687468	1.61045	1.56793e-05	0.000323745
RNF144A	2037.54	0.682923	1.60539	1.93704e-07	8.47439e-06
HAVCR2	1494.25	0.67889	1.60091	1.57505e-07	7.15028e-06
MTHFD2P7	61.0467	0.677914	1.59982	0.00162158	0.0140128
PPIF	2802.77	0.677193	1.59903	8.14826e-13	3.5248e-10
JAK2	1328.37	0.676951	1.59876	5.44517e-12	1.67863e-09
MAP3K5	1076.38	0.674021	1.59551	6.56663e-14	4.58143e-11
GNE	635.258	0.667652	1.58849	2.03096e-11	5.10409e-09
RP11-382A20.3	574.791	0.667291	1.58809	1.72363e-07	7.61614e-06
P2RX5	363.229	0.66621	1.5869	6.29419e-12	1.89627e-09
PIK3AP1	1468.97	0.663807	1.58426	3.77218e-12	1.28215e-09
SAMD4A	73.8688	0.661251	1.58145	0.005998	0.038861
RPS6KA5	647.902	0.660101	1.58019	5.79484e-09	4.76037e-07
PLCD4	40.2102	0.658588	1.57854	0.00498078	0.0337552
NUDT6	51.7722	0.656734	1.57651	0.0119543	0.065808
MAP2K4P1	30.5517	0.652513	1.5719	0.0194464	0.0920978
EBF1	57.2136	0.651686	1.571	0.000214242	0.00278978
ICOS	2575.15	0.650688	1.56992	1.42862e-15	1.72161e-12
ITGA3	251.448	0.646739	1.56563	8.06077e-08	4.17397e-06
PRKY	250.105	0.642971	1.56154	8.07696e-07	2.83249e-05
ATP2B4	5019.77	0.637379	1.5555	3.12122e-08	1.97966e-06
GOLGA2P7	180.864	0.634114	1.55198	0.000715363	0.00727213
KCTD6	77.5235	0.63142	1.54909	0.00016182	0.00222751
APOD	96.0189	0.630064	1.54763	0.0173536	0.085084
PDCD1	303.664	0.628719	1.54619	5.19682e-08	2.91902e-06
SPTY2D1	1019.98	0.62584	1.54311	7.8125e-11	1.56913e-08
CDK6	4522.04	0.622591	1.53964	3.77043e-06	0.000100971
SETBP1	69.1594	0.620389	1.53729	0.0167163	0.0833364
HS3ST3A1	43.2828	0.617803	1.53454	0.0116797	0.0645647
PTPN1	3511.52	0.610481	1.52677	4.23521e-14	3.50887e-11
DNAJB9	421.553	0.608704	1.52489	6.19733e-09	5.00926e-07
URB2	713.66	0.6082	1.52436	5.15148e-08	2.90587e-06
MYO1B	206.364	0.607707	1.52383	0.0023673	0.0188248
CSF2	120.506	0.607285	1.52339	0.000218966	0.0028263
UBE3D	67.9065	0.606385	1.52244	0.00223525	0.0180344
MAT2A	3237.77	0.603384	1.51928	9.91484e-14	6.25863e-11
P4HA2	62.0612	0.601972	1.51779	0.00711384	0.0446079
RNF144A-AS1	149.338	0.601094	1.51687	7.58885e-05	0.00120766
RCL1	477.545	0.597568	1.51316	4.93746e-10	6.67867e-08
PTRH2	284.68	0.59678	1.51234	1.17551e-07	5.62656e-06
HSPA13	1246.33	0.596636	1.51219	1.22789e-09	1.36781e-07
KCTD9	678.672	0.5954	1.51089	4.63211e-11	1.02339e-08
PLD6	193.598	0.595366	1.51086	1.19785e-05	0.000261594
CYTIP	6798.93	0.592215	1.50756	2.5374e-14	2.24239e-11
TRMT61A	281.402	0.590206	1.50546	0.00471726	0.0323467
PWWP2B	350.501	0.588586	1.50377	8.50554e-08	4.33651e-06
GNG10	63.7362	0.586192	1.50128	0.000641193	0.00667396
ECE2	181.305	0.586046	1.50113	0.000568342	0.00606598
LBH	2096.28	-0.585056	0.666623	2.20314e-12	8.34424e-10
IFIT1	550.059	-0.587605	0.665447	6.72197e-07	2.4346e-05
LAT	35.4668	-0.588617	0.66498	0.0215222	0.0987533
RNFT2	40.8341	-0.588767	0.664911	0.0106412	0.0603077
RP13-977J11.2	58.4527	-0.589531	0.664559	0.0138512	0.073073
PSRC1	178.852	-0.590392	0.664162	5.29927e-05	0.000893103
SH3TC1	362.288	-0.590761	0.663992	2.17228e-05	0.000422846
PTCH1	73.6154	-0.591278	0.663755	0.00504983	0.0341359
MBLAC1	56.5291	-0.592467	0.663208	0.00310283	0.0233833
LIME1	38.422	-0.595742	0.661704	0.0184835	0.0890649
LRRN3	1864.21	-0.595868	0.661646	4.05683e-10	5.66078e-08
TRAV25	49.9778	-0.596512	0.661351	0.0110379	0.0621044
SEMA4C	303.782	-0.597478	0.660908	4.03766e-07	1.59295e-05
SNAI3	180.667	-0.600765	0.659404	7.77815e-06	0.000183792
NR4A2	68.6164	-0.600769	0.659402	0.0058495	0.0380289
ZNF683	148.481	-0.602111	0.658789	0.000821517	0.00809066
SLC7A8	120.941	-0.603732	0.65805	0.0129046	0.0693406
TRAV41	48.419	-0.605718	0.657144	0.00657814	0.0417556
SBK1	199.849	-0.605936	0.657045	5.40041e-06	0.000132816
CTDSPL	67.9765	-0.606617	0.656735	0.00658022	0.0417556
TRG-AS1	170.168	-0.606771	0.656665	1.68357e-06	5.16607e-05
CCNG2	543.203	-0.607488	0.656339	2.89973e-08	1.88426e-06
TTYH2	106.054	-0.608087	0.656066	0.000138382	0.00197885
ZNF821	36.1399	-0.608205	0.656013	0.0132695	0.0709443
CD101	193.056	-0.612447	0.654086	0.000120848	0.00176266
GPR18	288.321	-0.613433	0.653639	5.11606e-06	0.000127959
YPEL2	340.786	-0.613638	0.653547	4.18268e-05	0.000733408
CHST7	197.023	-0.614768	0.653035	1.17461e-05	0.000258648
RGS14	1030.47	-0.615254	0.652815	1.57733e-10	2.64672e-08
TRGC1	200.576	-0.616094	0.652435	0.000109938	0.00163014
LDLRAP1	936.294	-0.625293	0.648288	2.88365e-10	4.24729e-08
RP11-664D1.1	48.4436	-0.62718	0.647441	0.0106566	0.0603694
RP5-1028K7.2	77.8805	-0.627281	0.647395	0.00247172	0.0195496
OASL	1479.5	-0.630015	0.64617	8.18652e-14	5.42602e-11
PEX11A	41.8712	-0.632749	0.644946	0.0119858	0.0658723
ZBP1	183.627	-0.635892	0.643543	0.000519209	0.00563654
CACNA1I	135.9	-0.637152	0.642981	0.00674292	0.0426248
SNX33	71.774	-0.640331	0.641566	0.000237215	0.00302068
CD248	243.047	-0.64545	0.639293	3.97588e-07	1.57797e-05
GNG4	30.6805	-0.654083	0.635479	0.0163706	0.0822032
IER5L	46.2302	-0.654679	0.635217	0.0191376	0.0912532
CEP68	446.517	-0.658695	0.633451	2.84741e-09	2.58529e-07
DBP	382.179	-0.661066	0.632411	2.47045e-13	1.36451e-10
PROCR	47.0179	-0.664618	0.630856	0.00446924	0.030962
LZTS1	128.631	-0.66519	0.630606	0.000392869	0.00449341
CYP4F22	52.0466	-0.667026	0.629804	0.00305748	0.02316
MTUS1	66.845	-0.669438	0.628752	0.00442484	0.0307904
OSCAR	114.489	-0.670455	0.628309	0.00056941	0.00607219
DNAJC5B	32.0854	-0.672089	0.627597	0.0111507	0.06258
IL9R	191.891	-0.673794	0.626856	3.39121e-06	9.23078e-05
VIPR1	60.4719	-0.680486	0.623955	0.000778851	0.0077741
GNAO1	77.8052	-0.681067	0.623704	0.00129342	0.0117289
CTD-2366F13.1	33.1118	-0.686255	0.621465	0.00211569	0.0172801
ZNF90	42.1717	-0.688882	0.620335	0.000674128	0.00695427
B3GNT7	32.7848	-0.692032	0.618981	0.0108257	0.0611182
RGS2	73.0847	-0.703318	0.614158	1.09693e-05	0.000244385
PLA2G4C	50.7542	-0.704127	0.613814	0.000208157	0.002723
SOWAHD	109.756	-0.709529	0.61152	4.72226e-07	1.8092e-05
TRGC2	244.951	-0.71158	0.610651	2.04628e-09	1.957e-07
C16orf74	43.0017	-0.716106	0.608738	0.016206	0.081595
RP13-580F15.2	46.9542	-0.716497	0.608573	0.00452275	0.0312583
RP11-539L10.2	76.3925	-0.720233	0.607	3.69221e-05	0.000658734
CCL25	69.7793	-0.720319	0.606963	0.00060186	0.00633195
RP11-43F13.3	37.46	-0.729211	0.603234	0.00418044	0.0294452
TTC24	43.0497	-0.732179	0.601994	0.00544069	0.0360609
SCGB3A1	31.6604	-0.733993	0.601238	0.0207384	0.0962421
CD300A	161.049	-0.739751	0.598843	4.47785e-07	1.74071e-05
PTGDR2	108.03	-0.752244	0.593679	0.00336636	0.0248882
IL23A	70.6106	-0.755019	0.592538	3.03105e-05	0.000554968
SHF	85.1571	-0.767272	0.587527	0.0016362	0.0140933
EPHA1	158.978	-0.768541	0.587011	4.30051e-07	1.68661e-05
OLFM2	148.954	-0.772721	0.585313	1.71061e-06	5.23691e-05
TSPAN2	83.0642	-0.78191	0.581596	3.63945e-05	0.000651356
OTUB2	57.641	-0.790164	0.578278	0.00058193	0.00618114
HIST1H3H	38.73	-0.791286	0.577829	0.00513213	0.0344988
SRGAP3	50.1287	-0.801359	0.573808	0.00357135	0.025955
NUAK2	202.697	-0.823235	0.565173	8.20115e-13	3.5248e-10
NAT6	146.772	-0.830825	0.562208	8.99667e-08	4.5346e-06
LINC00891	37.0144	-0.831021	0.562131	0.00322957	0.0241326
C11orf21	162.579	-0.844164	0.557034	4.77521e-15	4.86925e-12
ASB2	1263.94	-0.856811	0.552172	1.8911e-09	1.84326e-07
GPR27	37.8172	-0.877513	0.544305	0.0166032	0.0829908
LY9	502.42	-0.88389	0.541904	1.09524e-23	7.25927e-20
S1PR5	144.11	-0.886777	0.540821	2.76093e-07	1.14875e-05
ITGA2	81.8618	-0.92165	0.527905	0.00026041	0.00325967
SERPINB9P1	42.8949	-0.930002	0.524857	2.14939e-05	0.000419956
DLG4	60.8342	-0.940211	0.521156	5.06871e-05	0.00085982
TSC22D3	830.649	-0.944552	0.519591	1.88878e-09	1.84326e-07
SDK1	36.9407	-0.95596	0.515498	0.00578089	0.0377123
GKAP1	35.9239	-0.966659	0.51169	0.000767093	0.00770187
PDE7B	31.0035	-0.982036	0.506265	0.00256087	0.0201346
RAB27B	31.6165	-0.994968	0.501747	0.000116282	0.00170891
LINC01137	103.397	-1.00377	0.498695	1.62099e-11	4.2133e-09
RP11-405M12.4	37.6317	-1.01861	0.493591	0.00010787	0.00160847
SOAT2	39.8464	-1.02814	0.490341	0.000313432	0.00376304
NTNG2	37.0127	-1.02906	0.490028	0.00572127	0.037434
PTPN3	42.9961	-1.04756	0.483784	0.000141799	0.00201669
CABLES1	171.404	-1.0497	0.483068	1.22993e-06	4.00588e-05
NLRP3	88.282	-1.06864	0.476768	4.90323e-07	1.86774e-05
KLRF1	33.3298	-1.08101	0.472699	0.00014255	0.00201669
AMZ1	31.4445	-1.08906	0.470068	0.000883974	0.00863519

## Sheet: Table S7. Func enrich UP DEGs
Enriched Functions	Number of genes in the function	Number of overlapped genes	p	FDR	FC	genes				Table S7. Functional enrichment for genes up-regulated by 4 hr of IL-12 treatment.
REGULATION_OF_INTERFERON_GAMMA_MEDIATED_SIGNALING_PATHWAY	23	5	1.09089e-06	0.00038682	22.8393	IFNG; JAK2; PTPN1; SOCS1; SOCS3
REGULATION_OF_RESPONSE_TO_INTERFERON_GAMMA	24	5	1.36951e-06	0.00038682	21.8876	IFNG; JAK2; PTPN1; SOCS1; SOCS3
GROWTH_HORMONE_RECEPTOR_SIGNALING_PATHWAY	22	4	2.59484e-05	0.00206894	19.1019	JAK2; PTPN1; SOCS1; SOCS3
ALLOGRAFT_REJECTION	22	4	2.59484e-05	0.00206894	19.1019	GZMB; IFNG; FASLG; IL5
CELLULAR_RESPONSE_TO_GROWTH_HORMONE_STIMULUS	23	4	3.12358e-05	0.00219627	18.2714	JAK2; PTPN1; SOCS1; SOCS3
POSITIVE_REGULATION_OF_MYELOID_LEUKOCYTE_DIFFERENTIATION	33	5	7.23465e-06	0.0013565	15.9183	CCR1; IFNG; IL5; JUN; LIF
PEPTIDE_HORMONE_PROCESSING	20	3	0.000443645	0.0169187	15.7591	ECE2; FURIN; PCSK5
JAK_STAT_CASCADE	42	6	1.37536e-06	0.00038682	15.0087	JAK2; LIF; OSM; PTPN1; SOCS1; SOCS3
RESPONSE_TO_GROWTH_HORMONE_STIMULUS	28	4	7.02295e-05	0.00414216	15.0087	JAK2; PTPN1; SOCS1; SOCS3
NEGATIVE_REGULATION_OF_CELLULAR_RESPONSE_TO_INSULIN_STIMULUS	21	3	0.000515141	0.0177553	15.0087	PTPN1; SOCS1; SOCS3
REGULATION_OF_TYPE_I_INTERFERON_MEDIATED_SIGNALING_PATHWAY	22	3	0.000593659	0.0190819	14.3264	PTPN1; SOCS1; SOCS3
INTERLEUKIN_RECEPTOR_SHC_SIGNALING	23	3	0.000679478	0.0209428	13.7036	CSF2; IL2RA; IL5
REGULATION_OF_TYROSINE_PHOSPHORYLATION_OF_STAT_PROTEIN	41	5	2.17431e-05	0.00206894	12.8123	CSF2; IFNG; JAK2; LIF; SOCS1
REGULATION_OF_TYROSINE_PHOSPHORYLATION_OF_STAT3_PROTEIN	25	3	0.0008741	0.0231357	12.6073	JAK2; LIF; SOCS1
GRAFT_VERSUS_HOST_DISEASE	25	3	0.0008741	0.0231357	12.6073	GZMB; IFNG; FASLG
POSITIVE_REGULATION_OF_JAK_STAT_CASCADE	43	5	2.75859e-05	0.00206894	12.2163	CSF2; IFNG; IL5; JAK2; LIF
REGULATION_OF_INSULIN_RECEPTOR_SIGNALING_PATHWAY	26	3	0.000983428	0.0231357	12.1224	PTPN1; SOCS1; SOCS3
POSITIVE_REGULATION_OF_TYROSINE_PHOSPHORYLATION_OF_STAT_PROTEIN	36	4	0.000193166	0.00886986	11.6734	CSF2; IFNG; JAK2; LIF
TYPE_I_DIABETES_MELLITUS	37	4	0.000215365	0.0096133	11.3579	GZMB; IFNG; FASLG; IL2RA
REGULATION_OF_HISTONE_ACETYLATION	28	3	0.00122738	0.0265843	11.2565	LIF; RPS6KA5; SNCA
POSITIVE_REGULATION_OF_MYELOID_CELL_DIFFERENTIATION	57	6	8.62273e-06	0.0014924	11.059	CCR1; HIF1A; IFNG; IL5; JUN; LIF
MYELOID_LEUKOCYTE_ACTIVATION	67	7	1.74236e-06	0.000435591	10.9765	ANXA3; BATF2; CSF2; JUN; SBNO2; SNCA; TLR1
INTERFERON_GAMMA_MEDIATED_SIGNALING_PATHWAY	48	5	4.75768e-05	0.00305851	10.9438	IFNG; JAK2; PTPN1; SOCS1; SOCS3
REGULATION_OF_JAK_STAT_CASCADE	59	6	1.05668e-05	0.00157799	10.6841	CSF2; IFNG; IL5; JAK2; LIF; SOCS1
REGULATION_OF_PROTEIN_ACETYLATION	30	3	0.00150668	0.0296274	10.5061	LIF; RPS6KA5; SNCA
REGULATION_OF_PEPTIDYL_LYSINE_ACETYLATION	30	3	0.00150668	0.0296274	10.5061	LIF; RPS6KA5; SNCA
REGULATION_OF_MACROPHAGE_DERIVED_FOAM_CELL_DIFFERENTIATION	20	2	0.00806279	0.0809348	10.5061	ABCA1; CSF2
RESPONSE_TO_EXOGENOUS_DSRNA	20	2	0.00806279	0.0809348	10.5061	DDX21; TMEM173
REGULATION_OF_IMMUNOGLOBULIN_PRODUCTION	31	3	0.00166017	0.0319264	10.1672	IFNG; IL5; TBX21
NEGATIVE_REGULATION_OF_OSSIFICATION	21	2	0.00888221	0.0839705	10.0058	CCR1; HIF1A
POSITIVE_REGULATION_OF_INTERLEUKIN_1_BETA_PRODUCTION	21	2	0.00888221	0.0839705	10.0058	IFNG; JAK2
POSITIVE_REGULATION_OF_TYROSINE_PHOSPHORYLATION_OF_STAT3_PROTEIN	21	2	0.00888221	0.0839705	10.0058	JAK2; LIF
POSITIVE_REGULATION_OF_CALCIUM_ION_TRANSPORT_INTO_CYTOSOL	21	2	0.00888221	0.0839705	10.0058	P2RX5; SNCA
BASIGIN_INTERACTIONS	21	2	0.00888221	0.0839705	10.0058	ITGA6; ITGA3
NEGATIVE_REGULATION_OF_SMOOTH_MUSCLE_CELL_PROLIFERATION	22	2	0.00973824	0.0879961	9.55096	APOD; IFNG
POSITIVE_REGULATION_OF_CELL_MATRIX_ADHESION	22	2	0.00973824	0.0879961	9.55096	CDK6; EPB41L5
POSITIVE_REGULATION_OF_INTERLEUKIN_1_PRODUCTION	22	2	0.00973824	0.0879961	9.55096	IFNG; JAK2
PHOSPHATIDYLINOSITOL_3_KINASE_BINDING	22	2	0.00973824	0.0879961	9.55096	JAK2; PIK3AP1
REGULATION_OF_CYTOKINE_MEDIATED_SIGNALING_PATHWAY	67	6	2.22054e-05	0.00206894	9.40841	HIF1A; IFNG; JAK2; PTPN1; SOCS1; SOCS3
REGULATION_OF_CELLULAR_RESPONSE_TO_INSULIN_STIMULUS	34	3	0.00217866	0.0379999	9.27005	PTPN1; SOCS1; SOCS3
POSITIVE_REGULATION_OF_PEPTIDYL_SERINE_PHOSPHORYLATION	46	4	0.000505808	0.0177553	9.1357	IFNG; LIF; OSM; SNCA
REGULATION_OF_FOCAL_ADHESION_ASSEMBLY	23	2	0.0106305	0.0919944	9.1357	APOD; EPB41L5
REGULATION_OF_CELL_SUBSTRATE_JUNCTION_ASSEMBLY	23	2	0.0106305	0.0919944	9.1357	APOD; EPB41L5
EMBRYONIC_AXIS_SPECIFICATION	23	2	0.0106305	0.0919944	9.1357	EPB41L5; PLD6
COMPLEMENT_CASCADE	23	2	0.0106305	0.0919944	9.1357	CD55; CFH
POSITIVE_REGULATION_OF_CELL_SUBSTRATE_ADHESION	47	4	0.000549747	0.0179265	8.94133	CDK6; EGFL6; EPB41L5; JAK2
ACTIVATION_OF_MAPKK_ACTIVITY	47	4	0.000549747	0.0179265	8.94133	GADD45B; GADD45G; JAK2; MAP3K5
RESPONSE_TO_AXON_INJURY	36	3	0.00257477	0.0407973	8.75505	APOD; JAK2; JUN
DIGESTIVE_TRACT_MORPHOGENESIS	36	3	0.00257477	0.0407973	8.75505	EPB41L5; FOXP4; HIF1A
INTERLEUKIN_2_SIGNALING	36	3	0.00257477	0.0407973	8.75505	CSF2; IL2RA; IL5
PHOSPHATIDYLINOSITOL_PHOSPHOLIPASE_C_ACTIVITY	24	2	0.0115585	0.0952621	8.75505	CCR1; PLCD4
POSITIVE_REGULATION_OF_OXIDOREDUCTASE_ACTIVITY	24	2	0.0115585	0.0952621	8.75505	HIF1A; IFNG
CELLULAR_RESPONSE_TO_CALCIUM_ION	24	2	0.0115585	0.0952621	8.75505	JUN; PPIF
REGULATION_OF_RESPONSE_TO_CYTOKINE_STIMULUS	73	6	3.64122e-05	0.00248265	8.63512	HIF1A; IFNG; JAK2; PTPN1; SOCS1; SOCS3
HEMATOPOIETIC_CELL_LINEAGE	74	6	3.93652e-05	0.00260505	8.51843	CSF2; CD55; IL2RA; IL5; ITGA6; ITGA3
NEGATIVE_REGULATION_OF_HORMONE_SECRETION	37	3	0.00278856	0.0432707	8.51843	ACVR1C; LIF; OSM
LIPID_TRANSPORTER_ACTIVITY	50	4	0.000697891	0.0212197	8.40485	ABCA1; APOD; ATP8B4; SLC27A2
POSITIVE_REGULATION_OF_NITRIC_OXIDE_BIOSYNTHETIC_PROCESS	25	2	0.0125219	0.0992048	8.40485	IFNG; JAK2
CELLULAR_RESPONSE_TO_INTERFERON_GAMMA	64	5	0.000191855	0.00886986	8.20786	IFNG; JAK2; PTPN1; SOCS1; SOCS3
APOPTOTIC_MITOCHONDRIAL_CHANGES	39	3	0.00324855	0.0479768	8.08159	HK2; JUN; PPIF
REGULATION_OF_MONOOXYGENASE_ACTIVITY	40	3	0.00349513	0.0494601	7.87955	HIF1A; IFNG; SNCA
INTERLEUKIN_3__5_AND_GM_CSF_SIGNALING	40	3	0.00349513	0.0494601	7.87955	CSF2; IL2RA; IL5
RESPONSE_TO_INTERFERON_GAMMA	81	6	6.58584e-05	0.0040049	7.78227	IFNG; JAK2; PTPN1; SNCA; SOCS1; SOCS3
PEPTIDYL_TYROSINE_PHOSPHORYLATION	56	4	0.00107588	0.0247013	7.50433	IL12RB2; JAK2; LIF; OSM
POSITIVE_REGULATION_OF_PEPTIDYL_TYROSINE_PHOSPHORYLATION	99	7	2.39592e-05	0.00206894	7.42853	CSF2; IFNG; IL5; JAK2; LIF; LRP8; OSM
REGULATION_OF_MYELOID_LEUKOCYTE_DIFFERENTIATION	71	5	0.000313687	0.0124702	7.39863	CCR1; IFNG; IL5; JUN; LIF
POSITIVE_REGULATION_OF_LEUKOCYTE_DIFFERENTIATION	87	6	9.85041e-05	0.00507992	7.24556	CCR1; IFNG; IL2RA; IL5; JUN; LIF
REGULATION_OF_PEPTIDYL_SERINE_PHOSPHORYLATION	58	4	0.00122879	0.0265843	7.24556	IFNG; LIF; OSM; SNCA
PEPTIDYL_TYROSINE_MODIFICATION	58	4	0.00122879	0.0265843	7.24556	IL12RB2; JAK2; LIF; OSM
REGULATION_OF_CHEMOKINE_PRODUCTION	45	3	0.00490049	0.0638532	7.00404	APOD; HIF1A; IFNG
TRANSCRIPTIONAL_REGULATION_OF_WHITE_ADIPOCYTE_DIFFERENTIATION	45	3	0.00490049	0.0638532	7.00404	CEBPD; EBF1; KLF5
POSITIVE_REGULATION_OF_CALCIUM_ION_TRANSPORT	46	3	0.00521717	0.0659307	6.85178	CCR1; P2RX5; SNCA
DIGESTIVE_SYSTEM_DEVELOPMENT	77	5	0.000458599	0.0171975	6.82212	EPB41L5; FOXP4; HIF1A; PCSK5; XBP1
TYPE_I_INTERFERON_MEDIATED_SIGNALING_PATHWAY	47	3	0.00554607	0.0670895	6.706	PTPN1; SOCS1; SOCS3
CELLULAR_RESPONSE_TO_TYPE_I_INTERFERON	47	3	0.00554607	0.0670895	6.706	PTPN1; SOCS1; SOCS3
EMBRYONIC_PLACENTA_DEVELOPMENT	64	4	0.00177865	0.0333497	6.56629	CSF2; HIF1A; LIF; SOCS3
REGULATION_OF_ACUTE_INFLAMMATORY_RESPONSE	48	3	0.00588732	0.0700871	6.56629	CD55; CFH; OSM
RESPONSE_TO_TYPE_I_INTERFERON	48	3	0.00588732	0.0700871	6.56629	PTPN1; SOCS1; SOCS3
REGULATION_OF_PEPTIDYL_TYROSINE_PHOSPHORYLATION	130	8	1.87458e-05	0.00191719	6.46527	CSF2; IFNG; IL5; JAK2; LIF; LRP8; OSM; SOCS1
REGULATION_OF_BONE_MINERALIZATION	49	3	0.00624106	0.0723834	6.43228	BMP2K; CCR1; HIF1A
LEUKOCYTE_HOMEOSTASIS	49	3	0.00624106	0.0723834	6.43228	HIF1A; IFNG; IL2RA
NEGATIVE_REGULATION_OF_NEURON_APOPTOTIC_PROCESS	82	5	0.000613927	0.0194554	6.40613	FURIN; HIF1A; JAK2; JUN; SNCA
CELL_TYPE_SPECIFIC_APOPTOTIC_PROCESS	50	3	0.00660741	0.0761707	6.30364	FASLG; IFNG; IL2RA
POSITIVE_REGULATION_OF_CELL_ADHESION	102	6	0.000237927	0.0101007	6.18004	CDK6; EGFL6; EPB41L5; IFNG; ITGA6; JAK2
REGULATION_OF_CELL_MATRIX_ADHESION	51	3	0.0069865	0.0782071	6.18004	APOD; CDK6; EPB41L5
NEGATIVE_REGULATION_OF_NEURON_DEATH	86	5	0.000764333	0.0223344	6.10817	FURIN; HIF1A; JAK2; JUN; SNCA
NEGATIVE_REGULATION_OF_REPRODUCTIVE_PROCESS	69	4	0.00235232	0.0397393	6.09047	ACVR1C; JUN; LIF; OSM
CYTOKINE_RECEPTOR_ACTIVITY	69	4	0.00235232	0.0397393	6.09047	CCR1; IL12RB2; IL18R1; IL2RA
REGULATION_OF_BIOMINERAL_TISSUE_DEVELOPMENT	52	3	0.00737845	0.079815	6.06119	BMP2K; CCR1; HIF1A
CAVEOLA	52	3	0.00737845	0.079815	6.06119	FASLG; JAK2; LRP8
CYTOKINE_PRODUCTION	87	5	0.000805905	0.0223863	6.03797	ABCA1; HIF1A; IL12RB2; PCSK5; TMEM173
REGULATION_OF_MYELOID_CELL_DIFFERENTIATION	122	7	9.20656e-05	0.00505238	6.02807	CCR1; CDK6; HIF1A; IFNG; IL5; JUN; LIF
DIGESTIVE_TRACT_DEVELOPMENT	70	4	0.00248074	0.0405255	6.00346	EPB41L5; FOXP4; HIF1A; PCSK5
RESPONSE_TO_INTERLEUKIN_1	53	3	0.00778338	0.0808946	5.94683	HIF1A; RPS6KA5; SNCA
T_CELL_COSTIMULATION	53	3	0.00778338	0.0808946	5.94683	ICOS; MAP3K8; PDCD1
COSTIMULATION_BY_THE_CD28_FAMILY	53	3	0.00778338	0.0808946	5.94683	MAP3K8; ICOS; PDCD1
REGULATION_OF_CELL_SUBSTRATE_ADHESION	89	5	0.000894108	0.0231357	5.90228	APOD; CDK6; EGFL6; EPB41L5; JAK2
STEROID_BINDING	54	3	0.0082014	0.0809348	5.8367	ABCA1; APOD; NR3C2
LYMPHOCYTE_COSTIMULATION	54	3	0.0082014	0.0809348	5.8367	ICOS; MAP3K8; PDCD1
POSITIVE_REGULATION_OF_B_CELL_ACTIVATION	54	3	0.0082014	0.0809348	5.8367	IFNG; IL5; TBX21
REGULATION_OF_OXIDOREDUCTASE_ACTIVITY	55	3	0.0086326	0.0837214	5.73058	HIF1A; IFNG; SNCA
TYPE_II_DIABETES_MELLITUS	55	3	0.0086326	0.0837214	5.73058	HK2; SOCS1; SOCS3
LEISHMANIASIS	56	3	0.00907711	0.0850979	5.62825	IFNG; JAK2; JUN
REGULATION_OF_PRODUCTION_OF_MOLECULAR_MEDIATOR_OF_IMMUNE_RESPONSE	57	3	0.009535	0.0879252	5.52951	IFNG; IL5; TBX21
GROWTH_FACTOR_ACTIVITY	97	5	0.00132071	0.0272623	5.4155	CSF2; IL5; LIF; NUDT6; OSM
CYTOKINE_CYTOKINE_RECEPTOR_INTERACTION	214	11	3.55011e-06	0.000798775	5.40031	CCR1; CSF2; IFNG; IL2RA; FASLG; IL5; IL12RB2; LIF; OSM; IL18RAP; IL18R1
PHAGOCYTIC_VESICLE	59	3	0.0104913	0.0919944	5.34206	ABCA1; ANXA3; TLR1
EPITHELIAL_CELL_DEVELOPMENT	59	3	0.0104913	0.0919944	5.34206	EPB41L5; HIF1A; XBP1
ENDOPLASMIC_RETICULUM_UNFOLDED_PROTEIN_RESPONSE	79	4	0.00386223	0.0539753	5.31952	DNAJB9; IFNG; PTPN1; XBP1
RESPONSE_TO_MOLECULE_OF_BACTERIAL_ORIGIN	179	9	3.04443e-05	0.00219627	5.28238	ABCA1; CSF2; FASLG; IFNG; IL12RB2; JAK2; JUN; SNCA; TLR1
POSITIVE_REGULATION_OF_CYSTEINE_TYPE_ENDOPEPTIDASE_ACTIVITY_INVOLVED_IN_APOPTOTIC_PROCESS	100	5	0.00151429	0.0296274	5.25303	ACVR1C; FASLG; JAK2; MAP3K5; SNCA
CELLULAR_RESPONSE_TO_UNFOLDED_PROTEIN	80	4	0.00404242	0.05546	5.25303	DNAJB9; IFNG; PTPN1; XBP1
INTEGRIN_CELL_SURFACE_INTERACTIONS	60	3	0.01099	0.0936411	5.25303	ITGA6; ITGA3; PTPN1
CYTOKINE_ACTIVITY	141	7	0.000227946	0.00986306	5.21577	CSF2; FASLG; GREM2; IFNG; IL5; LIF; OSM
ACTIVATION_OF_CYSTEINE_TYPE_ENDOPEPTIDASE_ACTIVITY_INVOLVED_IN_APOPTOTIC_PROCESS	81	4	0.00422825	0.057658	5.18818	FASLG; JAK2; MAP3K5; SNCA
REGULATION_OF_INFLAMMATORY_RESPONSE	163	8	9.48914e-05	0.00507992	5.15635	APOD; CD55; CFH; IL2RA; JAK2; OSM; PIK3AP1; SBNO2
T_CELL_RECEPTOR_SIGNALING_PATHWAY	143	7	0.000248663	0.010361	5.14283	MAP3K8; CSF2; ICOS; IFNG; IL5; JUN; PDCD1
REGULATION_OF_SMOOTH_MUSCLE_CELL_PROLIFERATION	62	3	0.0120285	0.0970041	5.08358	APOD; IFNG; JUN
RNA_POLYMERASE_II_DISTAL_ENHANCER_SEQUENCE_SPECIFIC_DNA_BINDING_TRANSCRIPTION_FACTOR_ACTIVITY	62	3	0.0120285	0.0970041	5.08358	FOXP4; HIF1A; JUN
REGULATION_OF_TUMOR_NECROSIS_FACTOR_PRODUCTION	62	3	0.0120285	0.0970041	5.08358	IFNG; JAK2; TLR1
REGULATION_OF_NEURON_APOPTOTIC_PROCESS	125	6	0.000711988	0.0213596	5.04291	FASLG; FURIN; HIF1A; JAK2; JUN; SNCA
REGULATION_OF_INNATE_IMMUNE_RESPONSE	209	10	1.78476e-05	0.00191224	5.02682	IFNG; JAK2; JUN; PIK3AP1; PTPN1; RPS6KA5; SOCS1; SOCS3; TLR1; TMEM173
EXTERNAL_SIDE_OF_PLASMA_MEMBRANE	169	8	0.000122214	0.00597787	4.97328	CCR1; FASLG; ICOS; IFNG; IL12RB2; IL2RA; ITGA6; PDCD1
TOXOPLASMOSIS	106	5	0.00196342	0.0353415	4.95569	PPIF; IFNG; ITGA6; JAK2; SOCS1
CELLULAR_RESPONSE_TO_TOPOLOGICALLY_INCORRECT_PROTEIN	85	4	0.0050298	0.0643015	4.94403	DNAJB9; IFNG; PTPN1; XBP1
RESPONSE_TO_LIPOPOLYSACCHARIDE	171	8	0.000132654	0.00635046	4.91512	ABCA1; CSF2; FASLG; IFNG; IL12RB2; JAK2; JUN; SNCA
POSITIVE_REGULATION_OF_CYSTEINE_TYPE_ENDOPEPTIDASE_ACTIVITY	107	5	0.00204685	0.0364634	4.90937	ACVR1C; FASLG; JAK2; MAP3K5; SNCA
HUMORAL_IMMUNE_RESPONSE	86	4	0.00524516	0.0659307	4.88654	CD55; CFH; IFNG; PDCD1
ACTIVATION_OF_CYSTEINE_TYPE_ENDOPEPTIDASE_ACTIVITY	86	4	0.00524516	0.0659307	4.88654	FASLG; JAK2; MAP3K5; SNCA
REGULATION_OF_NEURON_DEATH	133	6	0.000987124	0.0231357	4.73958	FASLG; FURIN; HIF1A; JAK2; JUN; SNCA
CELLULAR_RESPONSE_TO_MOLECULE_OF_BACTERIAL_ORIGIN	89	4	0.00592843	0.0702051	4.72182	ABCA1; CSF2; IFNG; TLR1
POSITIVE_REGULATION_OF_ENDOPEPTIDASE_ACTIVITY	112	5	0.00250358	0.0405255	4.69021	ACVR1C; FASLG; JAK2; MAP3K5; SNCA
CYTOKINE_RECEPTOR_BINDING	160	7	0.000493497	0.0176249	4.5964	CSF2; FASLG; IFNG; IL5; JAK2; LIF; OSM
POSITIVE_REGULATION_OF_DNA_METABOLIC_PROCESS	92	4	0.00666917	0.0761707	4.56785	CSF2; IFNG; JUN; TBX21
ER_NUCLEUS_SIGNALING_PATHWAY	92	4	0.00666917	0.0761707	4.56785	DNAJB9; IFNG; PTPN1; XBP1
POSITIVE_REGULATION_OF_PEPTIDASE_ACTIVITY	116	5	0.00291932	0.0446835	4.52847	ACVR1C; FASLG; JAK2; MAP3K5; SNCA
POSITIVE_REGULATION_OF_INTRACELLULAR_TRANSPORT	116	5	0.00291932	0.0446835	4.52847	JAK2; P2RX5; SNCA; TMEM173; TMEM30B
RECEPTOR_COMPLEX	140	6	0.00128953	0.0269015	4.5026	ACVR1C; EPS8; ITGA3; ITGA6; OSM; TLR1
NEGATIVE_REGULATION_OF_SECRETION	94	4	0.00719595	0.079815	4.47066	ACVR1C; LIF; OSM; SNCA
REGULATION_OF_HORMONE_SECRETION	142	6	0.00138777	0.0281305	4.43918	ACVR1C; HIF1A; IFNG; JAK2; LIF; OSM
CELLULAR_RESPONSE_TO_OXIDATIVE_STRESS	96	4	0.00774978	0.0808946	4.37753	HIF1A; MAP3K5; PPIF; SNCA
REGULATION_OF_DEFENSE_RESPONSE	387	16	4.84463e-07	0.000220129	4.34359	APOD; CD55; CFH; IFNG; IL2RA; JAK2; JUN; OSM; PIK3AP1; PTPN1; RPS6KA5; SBNO2; SOCS1; SOCS3; TLR1; TMEM173
RESPONSE_TO_BACTERIUM	246	10	7.17974e-05	0.00414216	4.27076	ABCA1; ANXA3; CSF2; FASLG; IFNG; IL12RB2; JAK2; JUN; SNCA; TLR1
CYTOKINE_MEDIATED_SIGNALING_PATHWAY	249	10	7.94643e-05	0.00446986	4.2193	CCR1; IFNG; IL12RB2; IL5; JAK2; LRP8; PTPN1; RPS6KA5; SOCS1; SOCS3
CELLULAR_RESPONSE_TO_BIOTIC_STIMULUS	100	4	0.00894095	0.0841721	4.20242	ABCA1; CSF2; IFNG; TLR1
LEUKOCYTE_MIGRATION	178	7	0.000932129	0.0231357	4.1316	CCR1; EPS8; FUT7; IFNG; ITGA3; ITGA6; TBX21
REGULATION_OF_LEUKOCYTE_DIFFERENTIATION	154	6	0.00210315	0.0369694	4.09327	CCR1; IFNG; IL2RA; IL5; JUN; LIF
CELLULAR_RESPONSE_TO_CYTOKINE_STIMULUS	314	12	2.72952e-05	0.00206894	4.01506	CCR1; HIF1A; IFNG; IL12RB2; IL5; JAK2; LRP8; PTPN1; RPS6KA5; SOCS1; SOCS3; TMEM173
POSITIVE_REGULATION_OF_CELL_ACTIVATION	210	8	0.000537224	0.0179265	4.00231	ICOS; IFNG; IL2RA; IL5; JAK2; MAP3K8; PDCD1; TBX21
PLACENTA_DEVELOPMENT	106	4	0.0109447	0.0936411	3.96455	CSF2; HIF1A; LIF; SOCS3
POSITIVE_REGULATION_OF_LYMPHOCYTE_ACTIVATION	187	7	0.00124459	0.0266697	3.93275	ICOS; IFNG; IL2RA; IL5; MAP3K8; PDCD1; TBX21
ACTIVATION_OF_INNATE_IMMUNE_RESPONSE	134	5	0.00542982	0.0670895	3.92017	JUN; PIK3AP1; RPS6KA5; TLR1; TMEM173
MEMBRANE_RAFT	161	6	0.00263296	0.0414277	3.9153	ABCA1; CD55; FASLG; FURIN; JAK2; LRP8
RESPONSE_TO_ENDOPLASMIC_RETICULUM_STRESS	110	4	0.0124312	0.0988348	3.82039	DNAJB9; IFNG; PTPN1; XBP1
RESPONSE_TO_CYTOKINE_STIMULUS	386	14	1.11783e-05	0.00157799	3.81049	CCR1; HIF1A; IFNG; IL12RB2; IL5; JAK2; JUN; LRP8; PTPN1; RPS6KA5; SNCA; SOCS1; SOCS3; TMEM173
RESPONSE_TO_OTHER_ORGANISM	422	15	7.03795e-06	0.0013565	3.73438	ABCA1; ANXA3; BATF2; CDK6; CSF2; DDX21; FASLG; IFNG; IL12RB2; JAK2; JUN; SNCA; TBX21; TLR1; TMEM173
REGULATION_OF_IMMUNE_EFFECTOR_PROCESS	197	7	0.00168268	0.0320849	3.73312	CD55; CFH; IFNG; IL2RA; IL5; TBX21; TMEM173
NEGATIVE_REGULATION_OF_PHOSPHORYLATION	200	7	0.00183517	0.0335702	3.67712	GADD45B; GADD45G; JUN; PPIF; SNCA; SOCS1; SOCS3
POSITIVE_REGULATION_OF_LEUKOCYTE_ACTIVATION	200	7	0.00183517	0.0335702	3.67712	ICOS; IFNG; IL2RA; IL5; MAP3K8; PDCD1; TBX21
REGULATION_OF_CELL_ADHESION	230	8	0.000976819	0.0231357	3.65428	APOD; CDK6; CYTIP; EGFL6; EPB41L5; IFNG; ITGA6; JAK2
POSITIVE_REGULATION_OF_T_CELL_ACTIVATION	144	5	0.00734829	0.079815	3.64794	ICOS; IFNG; IL2RA; MAP3K8; PDCD1
TOLL_LIKE_RECEPTOR_SIGNALING_PATHWAY	146	5	0.00778251	0.0808946	3.59797	JUN; PIK3AP1; RPS6KA5; TLR1; MAP3K8
RESPONSE_TO_BIOTIC_STIMULUS	441	15	1.19226e-05	0.00157799	3.57349	ABCA1; ANXA3; BATF2; CDK6; CSF2; DDX21; FASLG; IFNG; IL12RB2; JAK2; JUN; SNCA; TBX21; TLR1; TMEM173
POSITIVE_REGULATION_OF_DEFENSE_RESPONSE	211	7	0.00248849	0.0405255	3.48542	JAK2; JUN; OSM; PIK3AP1; RPS6KA5; TLR1; TMEM173
POSITIVE_REGULATION_OF_PROTEIN_TRANSPORT	152	5	0.00919281	0.0854703	3.45594	IFNG; IL5; JAK2; TMEM173; TMEM30B
CYTOKINE_SIGNALING_IN_IMMUNE_SYSTEM	215	7	0.00276611	0.0432205	3.42058	MAP3K8; CSF2; IFNG; IL2RA; IL5; JAK2; PTPN1
POSITIVE_REGULATION_OF_CYTOKINE_PRODUCTION	186	6	0.00537217	0.0667811	3.38905	CSF2; HIF1A; IFNG; IL12RB2; JAK2; TMEM173
NEGATIVE_REGULATION_OF_PROTEIN_PHOSPHORYLATION	187	6	0.00551356	0.0670895	3.37093	GADD45B; GADD45G; JUN; SNCA; SOCS1; SOCS3
REGULATION_OF_CYSTEINE_TYPE_ENDOPEPTIDASE_ACTIVITY_INVOLVED_IN_APOPTOTIC_PROCESS	156	5	0.0102262	0.0907568	3.36733	ACVR1C; FASLG; JAK2; MAP3K5; SNCA
LEUKOCYTE_ACTIVATION	314	10	0.000520821	0.0177553	3.34588	ANXA3; BATF2; CSF2; FUT7; IFNG; JUN; SBNO2; SNCA; TBX21; TLR1
MAPK_SIGNALING_PATHWAY	221	7	0.00322665	0.0479768	3.32771	GADD45G; MAP3K8; FASLG; JUN; MAP3K5; GADD45B; RPS6KA5
POSITIVE_REGULATION_OF_INNATE_IMMUNE_RESPONSE	159	5	0.0110522	0.0936411	3.30379	JUN; PIK3AP1; RPS6KA5; TLR1; TMEM173
POSITIVE_REGULATION_OF_PHOSPHORYLATION	511	16	1.73854e-05	0.00191224	3.28957	CSF2; DNAJB9; GADD45B; GADD45G; IFNG; IL5; ITGA6; JAK2; LIF; LRP8; MAP3K5; OSM; PIM1; RPS6KA5; SNCA; XBP1
RESPONSE_TO_OXIDATIVE_STRESS	224	7	0.00347792	0.0494601	3.28314	APOD; HIF1A; JAK2; JUN; MAP3K5; PPIF; SNCA
POSITIVE_REGULATION_OF_SEQUENCE_SPECIFIC_DNA_BINDING_TRANSCRIPTION_FACTOR_ACTIVITY	160	5	0.0113374	0.0944784	3.28314	ANXA3; IL5; JAK2; LRP8; RPS6KA5
MAGNESIUM_ION_BINDING	163	5	0.0122235	0.0982242	3.22272	ATP8B4; MAP3K5; MAP3K8; RPS6KA5; SNCA
POSITIVE_REGULATION_OF_PHOSPHORUS_METABOLIC_PROCESS	557	17	1.3359e-05	0.00158199	3.20652	ABCA1; CSF2; DNAJB9; GADD45B; GADD45G; IFNG; IL5; ITGA6; JAK2; LIF; LRP8; MAP3K5; OSM; PIM1; RPS6KA5; SNCA; XBP1
POSITIVE_REGULATION_OF_PHOSPHATE_METABOLIC_PROCESS	557	17	1.3359e-05	0.00158199	3.20652	ABCA1; CSF2; DNAJB9; GADD45B; GADD45G; IFNG; IL5; ITGA6; JAK2; LIF; LRP8; MAP3K5; OSM; PIM1; RPS6KA5; SNCA; XBP1
POSITIVE_REGULATION_OF_PROTEIN_PHOSPHORYLATION	500	15	5.14844e-05	0.00321777	3.15182	CSF2; DNAJB9; GADD45B; GADD45G; IFNG; IL5; JAK2; LIF; LRP8; MAP3K5; OSM; PIM1; RPS6KA5; SNCA; XBP1
REGULATION_OF_ESTABLISHMENT_OF_PROTEIN_LOCALIZATION	305	9	0.00161357	0.0312976	3.10015	APOD; EPB41L5; GZMB; IFNG; IL5; JAK2; TLR1; TMEM173; TMEM30B
REGULATION_OF_CYTOKINE_PRODUCTION	339	10	0.000942314	0.0231357	3.09913	APOD; CSF2; FURIN; HIF1A; IFNG; IL12RB2; JAK2; RPS6KA5; TLR1; TMEM173
NEGATIVE_REGULATION_OF_PHOSPHORUS_METABOLIC_PROCESS	239	7	0.00496636	0.0638532	3.07709	GADD45B; GADD45G; JUN; PPIF; SNCA; SOCS1; SOCS3
NEGATIVE_REGULATION_OF_PHOSPHATE_METABOLIC_PROCESS	239	7	0.00496636	0.0638532	3.07709	GADD45B; GADD45G; JUN; PPIF; SNCA; SOCS1; SOCS3
REGULATION_OF_IMMUNE_SYSTEM_PROCESS	823	24	4.89176e-07	0.000220129	3.06374	APOD; CCR1; CD55; CDK6; CFH; HIF1A; ICOS; IFNG; IL2RA; IL5; JAK2; JUN; LIF; MAP3K8; PDCD1; PIK3AP1; PTPN1; RPS6KA5; SNCA; SOCS1; SOCS3; TBX21; TLR1; TMEM173
REGULATION_OF_RESPONSE_TO_EXTERNAL_STIMULUS	309	9	0.00176525	0.0333497	3.06002	APOD; CCR1; CD55; CFH; IL2RA; JAK2; OSM; PIK3AP1; SBNO2
REGULATION_OF_ENDOPEPTIDASE_ACTIVITY	209	6	0.00936736	0.0867349	3.01609	ACVR1C; FASLG; FURIN; JAK2; MAP3K5; SNCA
LEUKOCYTE_DIFFERENTIATION	210	6	0.00957911	0.0879714	3.00173	BATF2; CSF2; FUT7; IFNG; JUN; TBX21
REGULATION_OF_PROTEIN_LOCALIZATION	351	10	0.00122722	0.0265843	2.99318	APOD; EPB41L5; GZMB; IFNG; IL5; JAK2; LIF; TLR1; TMEM173; TMEM30B
REGULATION_OF_CELL_ACTIVATION	316	9	0.00205816	0.0364634	2.99223	ICOS; IFNG; IL2RA; IL5; JAK2; MAP3K8; PDCD1; SNCA; TBX21
REGULATION_OF_SEQUENCE_SPECIFIC_DNA_BINDING_TRANSCRIPTION_FACTOR_ACTIVITY	281	8	0.003454	0.0494601	2.99105	ANXA3; FOXP4; IL5; JAK2; JUN; LRP8; PIM1; RPS6KA5
REGULATION_OF_RESPONSE_TO_STRESS	669	19	1.16969e-05	0.00157799	2.98378	APOD; CD55; CDK6; CFH; IFNG; IL2RA; JAK2; JUN; MAP3K5; OSM; PIK3AP1; PTPN1; RPS6KA5; SBNO2; SOCS1; SOCS3; TLR1; TMEM173; XBP1
POSITIVE_REGULATION_OF_IMMUNE_SYSTEM_PROCESS	530	15	9.93408e-05	0.00507992	2.97341	CCR1; CD55; CFH; ICOS; IFNG; IL2RA; IL5; JUN; MAP3K8; PDCD1; PIK3AP1; RPS6KA5; TBX21; TLR1; TMEM173
POSITIVE_REGULATION_OF_CELL_DIFFERENTIATION	390	11	0.000796632	0.0223863	2.96325	CCR1; CSF2; EPB41L5; HIF1A; IFNG; IL2RA; IL5; JAK2; JUN; LIF; SOCS3
CELL_SURFACE	392	11	0.000830886	0.0227987	2.94813	CCR1; CD55; FASLG; FURIN; ICOS; IFNG; IL12RB2; IL2RA; ITGA3; ITGA6; PDCD1
INTRACELLULAR_PROTEIN_KINASE_CASCADE	325	9	0.00249068	0.0405255	2.90937	JAK2; JUN; LIF; MAP3K5; OSM; PTPN1; RPS6KA5; SOCS1; SOCS3
REGULATION_OF_PEPTIDASE_ACTIVITY	217	6	0.0111588	0.0936836	2.9049	ACVR1C; FASLG; FURIN; JAK2; MAP3K5; SNCA
REGULATION_OF_LEUKOCYTE_ACTIVATION	292	8	0.00436008	0.0590974	2.87837	ICOS; IFNG; IL2RA; IL5; MAP3K8; PDCD1; SNCA; TBX21
REGULATION_OF_INTRACELLULAR_TRANSPORT	258	7	0.00749075	0.080642	2.85048	APOD; GZMB; JAK2; P2RX5; SNCA; TMEM173; TMEM30B
NEGATIVE_REGULATION_OF_TRANSPORT	222	6	0.0123952	0.0988348	2.83948	ACVR1C; APOD; LIF; OSM; PPIF; SNCA
REGULATION_OF_LYMPHOCYTE_ACTIVATION	260	7	0.00780342	0.0808946	2.82855	ICOS; IFNG; IL2RA; IL5; MAP3K8; PDCD1; TBX21
REGULATION_OF_PROTEIN_TRANSPORT	261	7	0.00796335	0.0809348	2.81772	APOD; IFNG; IL5; JAK2; TLR1; TMEM173; TMEM30B
REGULATION_OF_IMMUNE_RESPONSE	524	14	0.000301393	0.0123297	2.80696	CD55; CFH; IFNG; IL2RA; JAK2; JUN; PIK3AP1; PTPN1; RPS6KA5; SOCS1; SOCS3; TBX21; TLR1; TMEM173
REGULATION_OF_PHOSPHORYLATION	772	20	2.62883e-05	0.00206894	2.72178	CSF2; DNAJB9; GADD45B; GADD45G; IFNG; IL5; ITGA6; JAK2; JUN; LIF; LRP8; MAP3K5; OSM; PIM1; PPIF; RPS6KA5; SNCA; SOCS1; SOCS3; XBP1
REGULATION_OF_SECRETION	348	9	0.00393031	0.0542528	2.71708	ACVR1C; HIF1A; IFNG; IL5; JAK2; LIF; OSM; SNCA; TLR1
POSITIVE_REGULATION_OF_TRANSPORT	397	10	0.00304251	0.0459439	2.64636	ABCA1; CCR1; HIF1A; IFNG; IL5; JAK2; P2RX5; SNCA; TMEM173; TMEM30B
RESPONSE_TO_PEPTIDE_HORMONE_STIMULUS	278	7	0.0110705	0.0936411	2.64541	ACVR1C; CD55; GNG10; JAK2; PTPN1; SOCS1; SOCS3
REGULATION_OF_PROTEIN_PHOSPHORYLATION	723	18	0.000110428	0.00552138	2.61562	CSF2; DNAJB9; GADD45B; GADD45G; IFNG; IL5; JAK2; JUN; LIF; LRP8; MAP3K5; OSM; PIM1; RPS6KA5; SNCA; SOCS1; SOCS3; XBP1
POSITIVE_REGULATION_OF_PROTEIN_KINASE_ACTIVITY	365	9	0.00536375	0.0667811	2.59054	DNAJB9; GADD45B; GADD45G; JAK2; LRP8; MAP3K5; PIM1; SNCA; XBP1
PROTEIN_PHOSPHORYLATION	541	13	0.00129127	0.0269015	2.52456	ACVR1C; CDK6; GADD45B; GADD45G; IL12RB2; JAK2; LIF; MAP3K5; MAP3K8; OSM; PIM1; PRKY; RPS6KA5
REGULATION_OF_CELLULAR_LOCALIZATION	583	14	0.000871678	0.0231357	2.5229	ACVR1C; APOD; GZMB; HIF1A; IFNG; IL5; JAK2; LIF; OSM; P2RX5; SNCA; TLR1; TMEM173; TMEM30B
POSITIVE_REGULATION_OF_DEVELOPMENTAL_PROCESS	544	13	0.0013574	0.027765	2.51064	ANXA3; CCR1; CSF2; EPB41L5; HIF1A; IFNG; IL2RA; IL5; JAK2; JUN; LIF; LRP8; SOCS3
REGULATION_OF_LOCOMOTION	378	9	0.00671178	0.0762038	2.50144	ACVR1C; ANXA3; APOD; CCR1; CDK6; EPB41L5; HIF1A; JAK2; SNCA
SECRETION	383	9	0.00729477	0.079815	2.46879	ABCA1; ANXA3; CCR1; FURIN; HIF1A; HK2; PCSK5; PLCD4; XBP1
POSITIVE_REGULATION_OF_KINASE_ACTIVITY	383	9	0.00729477	0.079815	2.46879	DNAJB9; GADD45B; GADD45G; JAK2; LRP8; MAP3K5; PIM1; SNCA; XBP1
POSITIVE_REGULATION_OF_CELL_PROLIFERATION	512	12	0.0023667	0.0397393	2.46236	CDK6; CSF2; FASLG; HIF1A; IFNG; IL12RB2; IL2RA; IL5; JAK2; JUN; LIF; OSM
HEMOPOIESIS	346	8	0.0117283	0.0963093	2.42915	BATF2; CSF2; FUT7; HIF1A; IFNG; JAK2; JUN; TBX21
POSITIVE_REGULATION_OF_TRANSFERASE_ACTIVITY	393	9	0.00857705	0.0837214	2.40597	DNAJB9; GADD45B; GADD45G; JAK2; LRP8; MAP3K5; PIM1; SNCA; XBP1
RESPONSE_TO_OXYGEN_CONTAINING_COMPOUND	787	18	0.000315913	0.0124702	2.40291	ABCA1; ACVR1C; APOD; CD55; CSF2; EPS8; FASLG; GNG10; IFNG; IL12RB2; JAK2; JUN; MAP3K5; PPIF; PTPN1; SNCA; SOCS1; SOCS3
REGULATION_OF_TRANSPORT	831	19	0.000217902	0.0096133	2.40211	ABCA1; ACVR1C; APOD; CCR1; GZMB; HIF1A; HK2; IFNG; IL5; JAK2; LIF; OSM; P2RX5; PPIF; PTPN1; SNCA; TLR1; TMEM173; TMEM30B
POSITIVE_REGULATION_OF_CELLULAR_PROTEIN_METABOLIC_PROCESS	745	17	0.000471283	0.0173834	2.39736	CSF2; DNAJB9; FURIN; GADD45B; GADD45G; IFNG; IL5; JAK2; LIF; LRP8; MAP3K5; OSM; PIM1; RPS6KA5; SAMD4A; SNCA; XBP1
POSITIVE_REGULATION_OF_PROTEIN_MODIFICATION_PROCESS	660	15	0.00102671	0.0238154	2.38774	CSF2; DNAJB9; GADD45B; GADD45G; IFNG; IL5; JAK2; LIF; LRP8; MAP3K5; OSM; PIM1; RPS6KA5; SNCA; XBP1
CELLULAR_RESPONSE_TO_OXYGEN_CONTAINING_COMPOUND	487	11	0.00457838	0.0613176	2.37303	ABCA1; CSF2; GNG10; IFNG; JAK2; MAP3K5; PPIF; PTPN1; SNCA; SOCS1; SOCS3
INNATE_IMMUNE_RESPONSE	576	13	0.00225677	0.0390594	2.37116	CD55; CFH; IFNG; JAK2; JUN; MAP3K5; PTPN1; RPS6KA5; SNCA; SOCS1; SOCS3; TLR1; TMEM173
IMMUNE_SYSTEM_DEVELOPMENT	402	9	0.00987237	0.0888513	2.3521	BATF2; CSF2; FUT7; HIF1A; ICOS; IFNG; JAK2; JUN; TBX21
CELL_ACTIVATION	492	11	0.00494104	0.0638532	2.34892	ANXA3; BATF2; CSF2; FUT7; IFNG; JUN; PTPN1; SBNO2; SNCA; TBX21; TLR1
EXTRACELLULAR_SPACE	537	12	0.00349518	0.0494601	2.34772	APOD; CFH; CSF2; EGFL6; FASLG; FURIN; GREM2; IFNG; IL5; LIF; OSM; PCSK5
POSITIVE_REGULATION_OF_CELL_DEATH	404	9	0.0101794	0.0907568	2.34046	FASLG; IFNG; IL2RA; ITGA6; JAK2; JUN; MAP3K5; PPIF; PTRH2
PHOSPHORYLATION	630	14	0.00182447	0.0335702	2.33468	ACVR1C; CDK6; GADD45B; GADD45G; IL12RB2; JAK2; LIF; MAP3K5; MAP3K8; OSM; PIM1; PRKY; RPS6KA5; SNCA
NEGATIVE_REGULATION_OF_PROTEIN_METABOLIC_PROCESS	452	10	0.00753127	0.0806921	2.32435	APOD; CD55; FURIN; GADD45B; GADD45G; JUN; SAMD4A; SNCA; SOCS1; SOCS3
POSITIVE_REGULATION_OF_PROTEIN_METABOLIC_PROCESS	816	18	0.000487835	0.0176249	2.31751	CSF2; DNAJB9; FURIN; GADD45B; GADD45G; IFNG; IL5; JAK2; LIF; LRP8; MAP3K5; OSM; PIM1; RPS6KA5; SAMD4A; SNCA; TLR1; XBP1
NEGATIVE_REGULATION_OF_APOPTOTIC_PROCESS	499	11	0.00548686	0.0670895	2.31597	CSF2; FURIN; HIF1A; ITGA6; JAK2; JUN; PIM1; PPIF; PTRH2; SNCA; SOCS3
POSITIVE_REGULATION_OF_HYDROLASE_ACTIVITY	409	9	0.0109786	0.0936411	2.31185	ACVR1C; DNAJB9; FASLG; IFNG; JAK2; JUN; MAP3K5; SNCA; XBP1
NEGATIVE_REGULATION_OF_PROGRAMMED_CELL_DEATH	506	11	0.00607953	0.0715506	2.28393	CSF2; FURIN; HIF1A; ITGA6; JAK2; JUN; PIM1; PPIF; PTRH2; SNCA; SOCS3
DEFENSE_RESPONSE	929	20	0.000331456	0.0128582	2.2618	ANXA3; BATF2; CCR1; CD55; CFH; HIF1A; IFNG; IL18RAP; IL2RA; IL5; JAK2; JUN; MAP3K5; PTPN1; RPS6KA5; SNCA; SOCS1; SOCS3; TLR1; TMEM173
RESPONSE_TO_NITROGEN_COMPOUND	514	11	0.0068177	0.0766992	2.24838	ACVR1C; CD55; DDX21; GNG10; JAK2; JUN; PTPN1; SNCA; SOCS1; SOCS3; TMEM173
APOPTOTIC_PROCESS	851	18	0.000798937	0.0223863	2.2222	ACVR1C; FASLG; GADD45B; GADD45G; GZMB; HK2; IFNG; IL2RA; JAK2; JUN; MAP3K5; OSM; PDCD1; PIM1; PPIF; PTRH2; SNCA; TMEM173
TRANSMEMBRANE_SIGNALING_RECEPTOR_ACTIVITY	524	11	0.00783778	0.0808946	2.20547	ABCA1; ACVR1C; CCR1; GPR34; IL12RB2; IL18R1; IL2RA; LRP8; OPN3; P2RX5; TLR1
NEGATIVE_REGULATION_OF_CELL_DEATH	525	11	0.00794603	0.0809348	2.20127	CSF2; FURIN; HIF1A; ITGA6; JAK2; JUN; PIM1; PPIF; PTRH2; SNCA; SOCS3
CELL_MIGRATION	478	10	0.0109394	0.0936411	2.19792	CCR1; EPB41L5; EPS8; FUT7; HIF1A; IFNG; ITGA3; ITGA6; LRP8; TBX21
PROGRAMMED_CELL_DEATH	861	18	0.000914467	0.0231357	2.19639	ACVR1C; FASLG; GADD45B; GADD45G; GZMB; HK2; IFNG; IL2RA; JAK2; JUN; MAP3K5; OSM; PDCD1; PIM1; PPIF; PTRH2; SNCA; TMEM173
SIGNAL_TRANSDUCER_ACTIVITY	864	18	0.000951813	0.0231357	2.18876	ABCA1; ACVR1C; CCR1; GNG10; GPR34; HIF1A; IL12RB2; IL18R1; IL2RA; LRP8; MAP3K5; MAP3K8; NR3C2; OPN3; P2RX5; PDCD1; PLCD4; TLR1
MOLECULAR_TRANSDUCER_ACTIVITY	864	18	0.000951813	0.0231357	2.18876	ABCA1; ACVR1C; CCR1; GNG10; GPR34; HIF1A; IL12RB2; IL18R1; IL2RA; LRP8; MAP3K5; MAP3K8; NR3C2; OPN3; P2RX5; PDCD1; PLCD4; TLR1
IMMUNE_SYSTEM	672	14	0.00329758	0.048179	2.18876	PIK3AP1; MAP3K8; CSF2; CD55; ICOS; CFH; TMEM173; IFNG; IL2RA; IL5; JUN; PDCD1; PTPN1; RPS6KA5
SIGNALING_RECEPTOR_ACTIVITY	600	12	0.00833953	0.0819386	2.10121	ABCA1; ACVR1C; CCR1; GPR34; IL12RB2; IL18R1; IL2RA; LRP8; NR3C2; OPN3; P2RX5; TLR1
REGULATION_OF_PROTEIN_KINASE_ACTIVITY	556	11	0.0119228	0.0970041	2.07854	DNAJB9; GADD45B; GADD45G; JAK2; LRP8; MAP3K5; PIM1; SNCA; SOCS1; SOCS3; XBP1
POSITIVE_REGULATION_OF_MOLECULAR_FUNCTION	972	19	0.00148144	0.0296274	2.05365	ACVR1C; ANXA3; DNAJB9; EPB41L5; FASLG; GADD45B; GADD45G; HIF1A; IFNG; IL5; JAK2; JUN; LRP8; MAP3K5; PIM1; RPS6KA5; SNCA; TMEM173; XBP1
REGULATION_OF_PHOSPHATE_METABOLIC_PROCESS	1084	21	0.000952986	0.0231357	2.03531	ABCA1; CSF2; DNAJB9; GADD45B; GADD45G; IFNG; IL5; ITGA6; JAK2; JUN; LIF; LRP8; MAP3K5; OSM; PIM1; PPIF; RPS6KA5; SNCA; SOCS1; SOCS3; XBP1
REGULATION_OF_LOCALIZATION	1140	22	0.000761723	0.0223344	2.02749	ABCA1; ACVR1C; ANXA3; APOD; CCR1; CDK6; EPB41L5; GZMB; HIF1A; HK2; IFNG; IL5; JAK2; LIF; OSM; P2RX5; PPIF; PTPN1; SNCA; TLR1; TMEM173; TMEM30B
REGULATION_OF_PROTEIN_MODIFICATION_PROCESS	934	18	0.00228003	0.0391607	2.02472	CSF2; DNAJB9; GADD45B; GADD45G; IFNG; IL5; JAK2; JUN; LIF; LRP8; MAP3K5; OSM; PIM1; RPS6KA5; SNCA; SOCS1; SOCS3; XBP1
CELLULAR_RESPONSE_TO_ORGANIC_SUBSTANCE	1143	22	0.000788901	0.0223863	2.02216	ABCA1; CCR1; CSF2; DNAJB9; EPB41L5; FURIN; GNG10; HIF1A; IFNG; IL12RB2; IL5; JAK2; JUN; LRP8; PCSK5; PTPN1; RPS6KA5; SNCA; SOCS1; SOCS3; TMEM173; XBP1
EXTRACELLULAR_REGION_PART	729	14	0.0067398	0.0762038	2.01762	APOD; CFH; CSF2; EGFL6; FASLG; FURIN; GREM2; IFNG; IL5; ITGA6; LIF; OSM; PCSK5; SNCA
REGULATION_OF_INTRACELLULAR_PROTEIN_KINASE_CASCADE	625	12	0.0113244	0.0944784	2.01716	CCR1; CSF2; FASLG; GADD45B; GADD45G; IFNG; IL5; JAK2; LIF; MAP3K5; OSM; SOCS1
REGULATION_OF_PHOSPHORUS_METABOLIC_PROCESS	1096	21	0.00109631	0.0249162	2.01302	ABCA1; CSF2; DNAJB9; GADD45B; GADD45G; IFNG; IL5; ITGA6; JAK2; JUN; LIF; LRP8; MAP3K5; OSM; PIM1; PPIF; RPS6KA5; SNCA; SOCS1; SOCS3; XBP1
ENZYME_LINKED_RECEPTOR_PROTEIN_SIGNALING_PATHWAY	629	12	0.0118705	0.0970041	2.00434	ACVR1C; EPS8; FURIN; GREM2; JAK2; JUN; LIF; PCSK5; PTPN1; RPS6KA5; SOCS1; SOCS3
POSITIVE_REGULATION_OF_SIGNALING	741	14	0.0077438	0.0808946	1.98495	CCR1; CSF2; FASLG; HIF1A; IFNG; IL5; JAK2; LIF; MAP3K5; OSM; P2RX5; PIK3AP1; SNCA; XBP1
POSITIVE_REGULATION_OF_CELL_COMMUNICATION	744	14	0.00801261	0.0809348	1.97695	CCR1; CSF2; FASLG; HIF1A; IFNG; IL5; JAK2; LIF; MAP3K5; OSM; P2RX5; PIK3AP1; SNCA; XBP1
RESPONSE_TO_WOUNDING	811	15	0.00729608	0.079815	1.94317	APOD; ATP2B4; CCR1; HIF1A; IL18RAP; IL2RA; IL5; ITGA3; ITGA6; JAK2; JUN; LRP8; PTPN1; RPS6KA5; TLR1
MULTI_ORGANISM_PROCESS	1145	21	0.0018919	0.0343289	1.92688	ABCA1; ANXA3; BATF2; BYSL; CD55; CDK6; CSF2; DDX21; FASLG; FURIN; IFNG; IL12RB2; JAK2; JUN; LIF; MAP3K5; PCSK5; SNCA; TBX21; TLR1; TMEM173
POSITIVE_REGULATION_OF_RESPONSE_TO_STIMULUS	1042	19	0.00326242	0.0479768	1.91569	CCR1; CD55; CFH; CSF2; FASLG; HIF1A; IFNG; IL5; JAK2; JUN; LIF; MAP3K5; OSM; P2RX5; PIK3AP1; RPS6KA5; TLR1; TMEM173; XBP1
RECEPTOR_ACTIVITY	774	14	0.0111318	0.0936836	1.90032	ABCA1; ACVR1C; CCR1; GPR34; IL12RB2; IL18R1; IL18RAP; IL2RA; LRP8; NR3C2; OPN3; P2RX5; PRG4; TLR1
REGULATION_OF_PROTEIN_METABOLIC_PROCESS	1328	24	0.00111595	0.0251089	1.89869	APOD; CD55; CFH; CSF2; DNAJB9; FURIN; GADD45B; GADD45G; IFNG; IL5; JAK2; JUN; LIF; LRP8; MAP3K5; OSM; PIM1; RPS6KA5; SAMD4A; SNCA; SOCS1; SOCS3; TLR1; XBP1
CELL_DEATH	998	18	0.00462355	0.0615561	1.89488	ACVR1C; FASLG; GADD45B; GADD45G; GZMB; HK2; IFNG; IL2RA; JAK2; JUN; MAP3K5; OSM; PDCD1; PIM1; PPIF; PTRH2; SNCA; TMEM173
DEATH	1001	18	0.00477004	0.0631329	1.8892	ACVR1C; FASLG; GADD45B; GADD45G; GZMB; HK2; IFNG; IL2RA; JAK2; JUN; MAP3K5; OSM; PDCD1; PIM1; PPIF; PTRH2; SNCA; TMEM173
INTEGRAL_TO_PLASMA_MEMBRANE	898	16	0.00814119	0.0809348	1.8719	ABCA1; ACVR1C; ATP2B4; CCR1; CD55; EPS8; FASLG; GPR34; ICOS; IL12RB2; ITGA3; ITGA6; OPN3; OSM; P2RX5; TLR1
RESPONSE_TO_ORGANIC_SUBSTANCE	1589	28	0.000634915	0.0198411	1.85129	ABCA1; ACVR1C; CCR1; CD55; CSF2; DDX21; DNAJB9; EPB41L5; EPS8; FASLG; FURIN; GNG10; HIF1A; IFNG; IL12RB2; IL5; JAK2; JUN; LRP8; PCSK5; PTPN1; RPS6KA5; SNCA; SOCS1; SOCS3; TLR1; TMEM173; XBP1
CELLULAR_RESPONSE_TO_CHEMICAL_STIMULUS	1419	25	0.00126441	0.0268389	1.85096	ABCA1; CCR1; CSF2; DNAJB9; EPB41L5; FURIN; GNG10; HIF1A; IFNG; IL12RB2; IL5; JAK2; JUN; LRP8; MAP3K5; MAT2A; PCSK5; PPIF; PTPN1; RPS6KA5; SNCA; SOCS1; SOCS3; TMEM173; XBP1
CELL_SURFACE_RECEPTOR_SIGNALING_PATHWAY	1634	28	0.000985566	0.0231357	1.8003	ABCA1; ACVR1C; CCR1; EPS8; FASLG; FURIN; GNG10; GPR34; GREM2; HIF1A; IFNG; IL12RB2; IL18RAP; IL2RA; IL5; ITGA3; ITGA6; JAK2; JUN; LIF; LRP8; OPN3; P2RX5; PCSK5; PTPN1; RPS6KA5; SOCS1; SOCS3
INTRINSIC_TO_PLASMA_MEMBRANE	940	16	0.0123029	0.0985106	1.78827	ABCA1; ACVR1C; ATP2B4; CCR1; CD55; EPS8; FASLG; GPR34; ICOS; IL12RB2; ITGA3; ITGA6; OPN3; OSM; P2RX5; TLR1
REGULATION_OF_CELLULAR_PROTEIN_METABOLIC_PROCESS	1177	20	0.00572181	0.0688453	1.78523	CSF2; DNAJB9; FURIN; GADD45B; GADD45G; IFNG; IL5; JAK2; JUN; LIF; LRP8; MAP3K5; OSM; PIM1; RPS6KA5; SAMD4A; SNCA; SOCS1; SOCS3; XBP1
POSITIVE_REGULATION_OF_CELLULAR_BIOSYNTHETIC_PROCESS	1063	18	0.00876876	0.0839705	1.77901	ABCA1; CSF2; EBF1; HIF1A; IFNG; IL5; ITGA6; JAK2; JUN; KLF5; LIF; OSM; RPS6KA5; SAMD4A; SNCA; TBX21; TLR1; TMEM173
REGULATION_OF_DEVELOPMENTAL_PROCESS	1184	20	0.00610565	0.0715506	1.77467	ABCA1; ACVR1C; ANXA3; BMP2K; CCR1; CDK6; CSF2; EPB41L5; EPS8; FASLG; HIF1A; IFNG; IL2RA; IL5; JAK2; JUN; LIF; LRP8; SOCS3; TBX21
POSITIVE_REGULATION_OF_BIOSYNTHETIC_PROCESS	1080	18	0.0102454	0.0907568	1.75101	ABCA1; CSF2; EBF1; HIF1A; IFNG; IL5; ITGA6; JAK2; JUN; KLF5; LIF; OSM; RPS6KA5; SAMD4A; SNCA; TBX21; TLR1; TMEM173
REGULATION_OF_SIGNAL_TRANSDUCTION	1567	26	0.00238698	0.039783	1.74319	ABCA1; APOD; CCR1; CSF2; FASLG; FURIN; GADD45B; GADD45G; GZMB; HIF1A; IFNG; IL5; JAK2; JUN; LIF; MAP3K5; OSM; P2RX5; PIK3AP1; PPIF; PTPN1; SIPA1L2; SNCA; SOCS1; SOCS3; XBP1
PLASMA_MEMBRANE_PART	1457	24	0.0038455	0.0539753	1.73058	ABCA1; ACVR1C; ATP2B4; CCR1; CD55; EPB41L5; EPS8; FASLG; GNG10; GPR34; GZMB; ICOS; IFNG; IL12RB2; IL2RA; ITGA3; ITGA6; JAK2; LRP8; OPN3; OSM; P2RX5; PDCD1; TLR1
REGULATION_OF_MULTICELLULAR_ORGANISMAL_PROCESS	1459	24	0.00391355	0.0542528	1.72821	ACVR1C; ANXA3; APOD; BMP2K; CCR1; CDK6; CSF2; EPB41L5; FASLG; FURIN; HIF1A; IFNG; IL12RB2; IL2RA; IL5; JAK2; JUN; LIF; LRP8; RPS6KA5; SNCA; TBX21; TLR1; TMEM173
REGULATION_OF_SIGNALING	1761	28	0.00303275	0.0459439	1.67047	ABCA1; ACVR1C; APOD; CCR1; CSF2; FASLG; FURIN; GADD45B; GADD45G; GZMB; HIF1A; IFNG; IL5; JAK2; JUN; LIF; LRP8; MAP3K5; OSM; P2RX5; PIK3AP1; PPIF; PTPN1; SIPA1L2; SNCA; SOCS1; SOCS3; XBP1
REGULATION_OF_CELL_COMMUNICATION	1765	28	0.00313381	0.0470072	1.66668	ABCA1; ACVR1C; APOD; CCR1; CSF2; FASLG; FURIN; GADD45B; GADD45G; GZMB; HIF1A; IFNG; IL5; JAK2; JUN; LIF; LRP8; MAP3K5; OSM; P2RX5; PIK3AP1; PPIF; PTPN1; SIPA1L2; SNCA; SOCS1; SOCS3; XBP1
POSITIVE_REGULATION_OF_CELLULAR_METABOLIC_PROCESS	1642	26	0.00452159	0.0609197	1.66357	ABCA1; CSF2; DNAJB9; EBF1; FURIN; GADD45B; GADD45G; HIF1A; IFNG; IL5; ITGA6; JAK2; JUN; KLF5; LIF; LRP8; MAP3K5; OSM; PIM1; RPS6KA5; SAMD4A; SNCA; TBX21; TLR1; TMEM173; XBP1
POSITIVE_REGULATION_OF_MACROMOLECULE_METABOLIC_PROCESS	1629	25	0.007931	0.0809348	1.61235	CSF2; DNAJB9; EBF1; FURIN; GADD45B; GADD45G; HIF1A; IFNG; IL5; ITGA6; JAK2; JUN; KLF5; LIF; LRP8; MAP3K5; OSM; PIM1; RPS6KA5; SAMD4A; SNCA; TBX21; TLR1; TMEM173; XBP1
REGULATION_OF_MOLECULAR_FUNCTION	1577	24	0.0101785	0.0907568	1.59889	ACVR1C; ANXA3; DNAJB9; EPB41L5; FASLG; FOXP4; FURIN; GADD45B; GADD45G; HIF1A; IFNG; IL5; JAK2; JUN; LRP8; MAP3K5; PIM1; PPIF; RPS6KA5; SNCA; SOCS1; SOCS3; TMEM173; XBP1
POSITIVE_REGULATION_OF_METABOLIC_PROCESS	1734	26	0.00916344	0.0854703	1.5753	ABCA1; CSF2; DNAJB9; EBF1; FURIN; GADD45B; GADD45G; HIF1A; IFNG; IL5; ITGA6; JAK2; JUN; KLF5; LIF; LRP8; MAP3K5; OSM; PIM1; RPS6KA5; SAMD4A; SNCA; TBX21; TLR1; TMEM173; XBP1

## Sheet: Table S8. Func enrich DOWN DEGs
Enriched Functions	Number of genes in the function	Number of overlapped genes	p	FDR	FC	genes				Table S8. Functional enrichment for genes down-regulated by 4 hr of IL-12 treatment.
INTERNAL_SIDE_OF_PLASMA_MEMBRANE	90	6	2.6411e-05	0.0397486	9.1538	DLG4; GNAO1; GNG4; LDLRAP1; PTPN3; RGS2

## Sheet: Table S9. IL12 1hr ANOVAa_DE
Gene	ANOVA_F	ANOVA_p	log2 (FC MLE)	fold change (FC)	FC pvalue	FC padj			Table S9: Effect of TYK2 genotype after 1h of IL-12 stimulation. Red highlighting: effect of TYK2 genotype (by ANOVA), p < 0.05. Yellow highlighting: FC maximum likeihood estimate ≥ 1.55 or ≤ 0.67. Green highlighting: FDR-adjusted p value for fold change ≤ 0.1. FC data are same as Table S5, except that all genes are included in this table.
GADD45B	3.94513	0.0391349	1.36862	2.58223	6.71238e-65	8.89256e-61
MAP3K8	0.291346	0.750914	1.4984	2.82529	2.63493e-34	1.74538e-30
CASP8	0.335532	0.719586	0.473088	1.38808	1.65971e-29	7.32927e-26
PRDM1	1.3675	0.281384	0.872732	1.83113	1.18355e-27	3.91992e-24
ZNF217	0.0617516	0.940326	0.482332	1.397	1.0645e-26	2.8205e-23
PTGER4	0.374343	0.693271	1.17175	2.25285	2.81003e-23	6.20454e-20
ARID5A	0.131415	0.877736	0.472261	1.38728	3.89609e-23	7.37364e-20
HS3ST3B1	0.699246	0.510701	0.720594	1.64786	5.2469e-23	7.72343e-20
ARID3B	0.220253	0.80457	0.535867	1.44981	5.19121e-23	7.72343e-20
NFKBIZ	0.252148	0.779985	0.94997	1.93183	1.11454e-22	1.34231e-19
DUSP4	0.0501375	0.951239	-0.374241	0.771511	1.10387e-22	1.34231e-19
C16orf54	1.25158	0.311118	-0.464799	0.724572	2.2314e-21	2.46346e-18
BTG2	0.543318	0.590574	-0.475316	0.719309	2.85964e-21	2.91419e-18
ERN1	0.229022	0.797725	0.489737	1.40419	1.53126e-20	1.44901e-17
MYC	0.829912	0.453004	0.784507	1.7225	7.26911e-20	6.42008e-17
ZFP36L2	0.0935392	0.911168	-0.696369	0.617123	1.26518e-19	1.04757e-16
IER2	1.81313	0.193304	-0.503163	0.705558	2.84521e-18	2.19527e-15
SOCS3	1.53139	0.244619	1.60453	3.04097	3.07701e-18	2.19527e-15
GADD45G	0.194115	0.825363	1.85414	3.61537	3.14841e-18	2.19527e-15
TBX21	0.0335027	0.967116	0.71943	1.64653	6.11991e-18	4.05383e-15
GIMAP7	1.30556	0.296855	0.299483	1.2307	1.57257e-17	9.9207e-15
SLA	1.89039	0.181422	0.389599	1.31003	1.90994e-17	1.15013e-14
IFNG	0.280913	0.758532	2.40762	5.306	2.91731e-17	1.68037e-14
SLC1A4	1.67106	0.217494	-0.244612	0.844043	3.08023e-17	1.70029e-14
IRF4	0.0777753	0.9255	0.695997	1.62	7.27059e-17	3.85283e-14
CYTIP	0.251831	0.780225	0.625762	1.54303	9.64167e-17	4.9128e-14
ARRDC2	0.363473	0.700531	-0.433425	0.740502	3.16185e-16	1.55141e-13
ICOS	0.0450839	0.956031	0.505705	1.41982	6.85927e-16	3.24542e-13
CEBPB	0.766374	0.480095	0.416088	1.3343	1.67752e-15	7.40794e-13
SOCS1	0.200904	0.819905	1.18517	2.2739	1.64939e-15	7.40794e-13
PIM1	0.469488	0.633192	0.970676	1.95976	1.89808e-15	8.11155e-13
SPTY2D1	1.06097	0.367953	0.443863	1.36024	3.98737e-15	1.65077e-12
OTUD1	0.252169	0.779969	-0.6015	0.659069	4.43027e-15	1.77855e-12
TLR1	0.687066	0.516485	0.728957	1.65744	8.12996e-15	3.16782e-12
IRF1	0.68415	0.51788	0.416427	1.33462	1.14688e-14	4.34112e-12
XBP1	0.137555	0.872447	1.10278	2.14769	1.19008e-14	4.37948e-12
FASLG	1.11531	0.35065	0.785219	1.72335	1.4187e-14	5.0797e-12
DYRK2	0.682366	0.518736	0.330328	1.2573	2.49396e-14	8.4718e-12
TMEM173	0.594133	0.563105	0.310325	1.23999	2.46161e-14	8.4718e-12
IER5	2.15796	0.146161	-0.367278	0.775244	1.63452e-13	5.28149e-11
CBX4	1.21415	0.321455	-0.328237	0.796509	1.60239e-13	5.28149e-11
TIPARP	0.448075	0.646188	-0.378258	0.769366	1.93834e-13	6.11409e-11
DUSP5	0.149169	0.862539	1.04929	2.06951	3.18146e-13	9.80186e-11
FRMD4B	0.5926	0.563913	0.875791	1.83501	7.5218e-13	2.21442e-10
RBM38	0.118705	0.888799	-0.287315	0.819426	7.42298e-13	2.21442e-10
C21orf91	0.317843	0.731949	0.408224	1.32705	1.21289e-12	3.49313e-10
CXCR6	0.385864	0.685668	0.403285	1.32252	1.99069e-12	5.6112e-10
RASGRP1	0.0931355	0.911532	0.267764	1.20394	2.92454e-12	8.07172e-10
NABP1	0.287883	0.753433	0.456528	1.37224	3.03826e-12	8.21445e-10
TSC22D3	0.352783	0.707754	-0.472301	0.720814	5.39464e-12	1.42936e-09
TNFAIP3	0.933338	0.412482	-0.49948	0.707362	7.05037e-12	1.83144e-09
GPR65	0.635436	0.541829	0.42447	1.34208	1.21942e-11	3.1067e-09
BATF	0.117828	0.889569	0.523592	1.43753	1.87602e-11	4.68934e-09
FURIN	0.0266585	0.973734	0.416512	1.3347	2.62894e-11	6.44966e-09
IL18RAP	0.156958	0.855965	0.603547	1.51945	2.77937e-11	6.69474e-09
ID2	2.21167	0.140047	0.415082	1.33337	3.51993e-11	8.32714e-09
CD40LG	0.96421	0.401184	0.830131	1.77785	4.77505e-11	1.10982e-08
INSIG1	0.215472	0.808329	-0.24759	0.842302	6.30765e-11	1.44075e-08
UBALD2	1.5749	0.235784	0.357419	1.28113	7.65041e-11	1.71784e-08
TXNIP	0.993404	0.390818	-0.228206	0.853696	1.02714e-10	2.26792e-08
MID1IP1	1.01583	0.383059	-0.233566	0.85053	1.14298e-10	2.48232e-08
CXCR3	0.573533	0.574066	-0.376084	0.770526	1.46448e-10	3.12926e-08
ARHGAP25	0.738602	0.492502	0.215029	1.16073	1.49794e-10	3.14995e-08
CFLAR	0.725259	0.49859	0.200088	1.14877	1.82211e-10	3.77178e-08
BHLHE40	0.626749	0.546228	0.744403	1.67528	1.86847e-10	3.80823e-08
MYB	0.11763	0.889742	0.330933	1.25783	2.01812e-10	4.05093e-08
DNAJB1	0.0888094	0.915442	-0.244666	0.844011	2.09453e-10	4.14153e-08
SBNO2	0.0522229	0.949269	0.26332	1.20024	2.63517e-10	5.13393e-08
MAP3K14	0.0509453	0.950475	0.306291	1.23652	2.93381e-10	5.63291e-08
OSM	0.00649207	0.993531	3.02122	8.11857	3.25194e-10	6.15452e-08
TAB2	0.34963	0.7099	0.228657	1.17174	3.83386e-10	7.15366e-08
IL16	0.273441	0.76404	-0.195658	0.873175	4.79315e-10	8.81939e-08
ARHGEF3	0.0963104	0.908674	0.468794	1.38395	5.10255e-10	9.26008e-08
GZMB	2.19741	0.141642	0.285339	1.2187	7.50378e-10	1.34338e-07
CHSY1	0.285104	0.755461	0.348374	1.27312	8.1243e-10	1.43508e-07
TIFA	0.206729	0.815254	0.396949	1.31672	1.28111e-09	2.23318e-07
RORA	0.465304	0.635709	0.413997	1.33237	1.70624e-09	2.93562e-07
CD274	2.95058	0.0794376	0.756441	1.68932	1.81288e-09	3.07911e-07
SGK1	3.07969	0.0722167	0.796726	1.73715	2.04371e-09	3.42722e-07
CITED2	0.112677	0.894101	-0.288	0.819037	2.30915e-09	3.82395e-07
PDE4B	0.638621	0.540226	0.886263	1.84838	2.61435e-09	4.27592e-07
CCR1	0.173122	0.842499	0.717767	1.64463	2.86221e-09	4.62422e-07
ITPRIP	0.432324	0.655938	0.287143	1.22022	3.21884e-09	5.13774e-07
LPAR6	0.778254	0.474895	0.574607	1.48927	3.32606e-09	5.24567e-07
PPIF	0.321402	0.729443	0.207734	1.15487	3.74876e-09	5.84277e-07
CSF1	0.969973	0.399114	0.357792	1.28146	4.9419e-09	7.61282e-07
GPR132	0.276552	0.761741	-0.325309	0.798127	9.65212e-09	1.46979e-06
PCED1B	0.614262	0.552622	0.456336	1.37205	1.08077e-08	1.62705e-06
TNFSF14	0.0279163	0.972514	-0.435059	0.739664	1.20087e-08	1.78755e-06
CDKN1B	0.115659	0.891474	-0.255473	0.837712	1.21805e-08	1.79297e-06
IL21-AS1	0.0610456	0.940986	1.63094	3.09715	1.46263e-08	2.12934e-06
LRRN3	1.59151	0.232506	-0.246174	0.843129	1.96858e-08	2.83476e-06
GPR183	2.20889	0.140356	0.270742	1.20643	2.05774e-08	2.93128e-06
CDK5R1	0.689445	0.51535	-0.614849	0.652998	2.211e-08	3.1161e-06
HIF1A	0.61087	0.554373	0.34947	1.27409	2.53085e-08	3.52933e-06
IPCEF1	0.39489	0.679776	0.335628	1.26193	2.6188e-08	3.61394e-06
MB21D1	0.233045	0.794607	0.384948	1.30581	2.93285e-08	4.0056e-06
SLC25A44	0.399853	0.676561	0.411905	1.33044	3.44912e-08	4.66265e-06
FAM78A	0.614648	0.552423	-0.196475	0.87268	3.61312e-08	4.83501e-06
LRRC8A	0.219059	0.805507	-0.390182	0.763034	4.45657e-08	5.90407e-06
MGAT1	0.0292714	0.971202	-0.146896	0.903191	4.97557e-08	6.52637e-06
PHLDA1	0.477984	0.628118	-0.452245	0.730905	5.4591e-08	7.09041e-06
PIK3IP1	0.114901	0.892141	-0.201414	0.869698	6.39021e-08	8.21918e-06
PIM2	0.149253	0.862468	0.308399	1.23833	6.9664e-08	8.87413e-06
CMPK2	1.6714	0.217433	0.275155	1.21012	8.38563e-08	1.04917e-05
TOB1	0.776387	0.475708	-0.27914	0.824082	8.3946e-08	1.04917e-05
SATB1	1.71281	0.210052	0.270828	1.2065	9.57987e-08	1.18611e-05
IKZF4	0.130513	0.878516	0.47979	1.39454	9.7119e-08	1.19133e-05
MAF	0.213443	0.80993	0.400094	1.31959	1.18257e-07	1.43731e-05
RC3H2	0.326131	0.726127	0.222045	1.16639	1.32395e-07	1.59451e-05
LAT	4.4882	0.0272204	-0.903063	0.53475	1.68424e-07	2.01017e-05
CD55	0.163875	0.850173	0.197183	1.14646	1.96751e-07	2.32728e-05
CCDC117	0.18405	0.83353	0.289132	1.22191	2.0176e-07	2.36542e-05
BCL3	1.98645	0.167772	0.274133	1.20927	2.06992e-07	2.39859e-05
ETS1	0.671636	0.523918	0.141443	1.10301	2.08211e-07	2.39859e-05
TMEM204	0.117491	0.889864	-0.28775	0.819179	2.14152e-07	2.44577e-05
ZC3H12A	0.711986	0.504729	-0.38498	0.76579	2.49648e-07	2.82679e-05
ZC3H4	1.85157	0.187288	0.227252	1.1706	2.76767e-07	3.1073e-05
ADAM19	0.845478	0.44663	0.208154	1.15521	3.53676e-07	3.9374e-05
CCND2	0.533605	0.595994	0.361483	1.28475	3.62661e-07	4.00378e-05
ZBTB1	0.218529	0.805923	-0.227042	0.854385	3.78449e-07	4.14355e-05
ARHGAP11A	0.80818	0.462073	0.184538	1.13645	5.79436e-07	6.2921e-05
HSPA1B	0.797826	0.466465	0.160479	1.11766	6.46049e-07	6.95842e-05
CEP68	1.35163	0.285261	-0.295937	0.814543	6.52846e-07	6.97492e-05
DCUN1D3	0.865889	0.438424	0.404581	1.3237	7.20494e-07	7.63609e-05
CASP3	2.01895	0.163417	0.196788	1.14614	7.9564e-07	8.36559e-05
GIMAP4	0.236621	0.791847	0.13386	1.09723	9.52311e-07	9.93403e-05
PIK3R1	1.1869	0.329223	0.192625	1.14284	1.14199e-06	0.000117409
MYLIP	0.295652	0.747795	0.452669	1.36857	1.14325e-06	0.000117409
RBBP6	0.927631	0.414609	-0.147438	0.902853	1.17518e-06	0.00011976
JUN	0.0730201	0.929872	0.614188	1.5307	1.25839e-06	0.000127261
RP11-536K7.5	0.17194	0.843476	1.0759	2.10803	1.42052e-06	0.000142568
GIMAP5	0.612878	0.553336	0.370498	1.2928	1.4955e-06	0.000148965
GPR19	1.1134	0.351242	0.46093	1.37643	1.65569e-06	0.000162478
RNF19B	0.0834127	0.920346	0.249855	1.18909	1.64551e-06	0.000162478
GPR68	1.69585	0.213041	-0.263402	0.833121	1.79601e-06	0.000174952
CEBPD	1.56637	0.237487	0.58253	1.49747	1.8262e-06	0.000176595
TMEM243	0.22324	0.802231	0.265492	1.20205	2.12148e-06	0.000203662
NARF	0.141712	0.868886	0.239024	1.18019	2.23092e-06	0.000212628
ETV3	0.0787614	0.924596	0.264607	1.20131	2.41057e-06	0.000228109
TNFSF10	0.548903	0.587483	0.346949	1.27187	2.60009e-06	0.000244298
AHR	0.117681	0.889698	0.660561	1.5807	2.81917e-06	0.000263017
GBP5	0.00566456	0.994353	0.136665	1.09936	2.97147e-06	0.000275287
FAS	0.55246	0.585524	0.182929	1.13519	3.05118e-06	0.000280709
ARID5B	1.19102	0.328036	0.258456	1.1962	3.63958e-06	0.000332532
METRNL	0.0151246	0.985002	0.528656	1.44259	3.8853e-06	0.000352551
NFKBIE	2.26465	0.134296	-0.273456	0.827335	3.98647e-06	0.00035927
IL18R1	5.59886	0.0135518	0.302457	1.23324	4.47523e-06	0.000400593
MOB3A	0.853045	0.443568	-0.195889	0.873035	6.73363e-06	0.000598705
CHMP7	0.808417	0.461973	-0.216103	0.860888	7.08389e-06	0.000621506
PGS1	0.555578	0.583812	0.190949	1.14151	7.07354e-06	0.000621506
IRF2BP2	0.430606	0.657012	0.169907	1.12499	7.37681e-06	0.000642948
CDKN2D	1.52168	0.246642	0.218491	1.16352	7.46064e-06	0.000646004
IL2RA	0.311836	0.736201	0.462237	1.37768	7.67524e-06	0.00066027
RCSD1	1.78086	0.198524	-0.107831	0.927982	8.3089e-06	0.000710169
HERPUD1	2.30306	0.13029	-0.171543	0.887892	8.45485e-06	0.000718012
FUT7	0.779322	0.474431	0.411951	1.33048	8.93271e-06	0.000753762
CNP	1.05435	0.370127	0.132243	1.096	9.52342e-06	0.000798521
EPHA1	1.199	0.325747	-0.424463	0.745116	1.01252e-05	0.00084364
ZFAND5	0.149495	0.862263	-0.159123	0.895569	1.29366e-05	0.00107115
MIR3142HG	1.19645	0.326478	-1.16777	0.445108	1.36106e-05	0.00111995
RP5-837I24.1	0.76195	0.482048	0.516297	1.43028	1.46375e-05	0.00119702
S1PR1	0.289513	0.752246	-0.155948	0.897542	1.50678e-05	0.00122384
PLK3	0.214802	0.808857	-0.403217	0.75617	1.51503e-05	0.00122384
RGS1	0.828921	0.453413	0.454815	1.37061	1.61249e-05	0.00129468
UBE2Q2	2.03856	0.16085	-0.208683	0.865327	1.64173e-05	0.00131022
ATP1B1	0.236866	0.791658	0.664759	1.5853	1.66979e-05	0.00132463
GIPC1	3.15793	0.0681992	-0.166862	0.890778	1.71347e-05	0.0013512
IDI1	0.0306471	0.969871	0.197792	1.14694	1.73331e-05	0.00135875
ID3	0.181177	0.835878	-0.354628	0.782071	1.87255e-05	0.00145927
LIF	0.407728	0.671493	1.76002	3.38704	2.12578e-05	0.00164692
P2RY8	0.675108	0.522235	-0.131755	0.91272	2.16123e-05	0.00166465
PLEKHF1	1.47889	0.255778	-0.33461	0.792998	2.36237e-05	0.00180906
C18orf25	0.067985	0.934527	0.227096	1.17048	2.57553e-05	0.00195637
KLHL15	0.00101309	0.998987	0.361215	1.28451	2.58427e-05	0.00195637
CCR5	0.669625	0.524895	0.204824	1.15255	2.6065e-05	0.00196198
PTGER2	0.0739369	0.929027	0.345685	1.27075	2.66931e-05	0.00199791
HS3ST3A1	0.282241	0.757557	0.646709	1.56559	2.70457e-05	0.00201293
ZNF672	0.315199	0.733817	0.152761	1.1117	2.76575e-05	0.00204696
RNF19A	2.65683	0.0990752	0.211118	1.15758	3.35061e-05	0.00246605
PNRC1	0.206563	0.815387	0.3199	1.24824	3.69258e-05	0.00270273
FAM105A	3.94767	0.0390672	0.208813	1.15574	3.78422e-05	0.00275458
RARG	0.225218	0.800686	-0.508848	0.702783	4.1725e-05	0.00302061
ELF1	0.0372698	0.963495	-0.124089	0.917583	4.45163e-05	0.00320517
PPP1R18	0.118516	0.888965	0.11327	1.08168	4.52083e-05	0.0032374
ITGA5	0.378596	0.690453	-0.289451	0.818214	4.94276e-05	0.00352052
FES	1.12293	0.348297	0.344267	1.26951	5.24158e-05	0.00371339
SLAMF1	0.591403	0.564545	0.230903	1.17357	5.29478e-05	0.00373113
DEDD2	0.925272	0.415492	-0.227007	0.854406	5.76132e-05	0.00403841
DUSP6	0.525922	0.600319	-0.302414	0.810895	5.81376e-05	0.00405372
SLFN5	1.11716	0.350076	0.123233	1.08917	5.9235e-05	0.00410861
UBC	0.274288	0.763414	-0.0795018	0.946384	6.16645e-05	0.00425485
TRAFD1	0.274195	0.763483	0.143672	1.10471	6.68895e-05	0.00459146
HAPLN3	0.138791	0.871386	0.185377	1.13711	6.90684e-05	0.00471659
S1PR4	1.27404	0.305092	-0.143757	0.905159	7.18951e-05	0.00485952
ATP8B2	0.0396574	0.961207	0.116549	1.08414	7.16884e-05	0.00485952
LINC00861	0.154859	0.85773	0.424731	1.34232	7.37228e-05	0.00495777
DUSP2	0.0302996	0.970207	-0.272598	0.827827	7.57019e-05	0.00506515
CISH	0.102793	0.90287	1.3926	2.62551	7.67038e-05	0.00510639
E2F2	1.029	0.37858	-0.166318	0.891114	7.71884e-05	0.00511296
CFLAR-AS1	0.0370561	0.9637	0.800249	1.7414	8.40466e-05	0.00553955
PRF1	6.72849	0.00703846	0.139275	1.10135	8.66196e-05	0.00566791
SMAD7	1.39368	0.275118	-0.310022	0.806629	8.69217e-05	0.00566791
GIMAP6	0.609733	0.554962	0.102524	1.07365	8.72776e-05	0.00566791
KIF1BP	0.336788	0.718717	0.305627	1.23596	8.83174e-05	0.00570746
CD22	0.721307	0.500409	-0.193427	0.874526	9.18877e-05	0.00590936
SRGN	0.0551014	0.946557	-0.0845226	0.943097	9.75783e-05	0.00624501
TMEM70	1.67109	0.217489	0.267405	1.20364	9.94053e-05	0.00633135
DUSP10	1.87467	0.183772	-0.265164	0.832104	0.000101741	0.00644913
GPR171	0.877132	0.433976	0.152262	1.11131	0.00010526	0.00664043
RP11-799D4.4	0.878508	0.433435	0.436083	1.35293	0.000106737	0.00670167
IL12RB2	0.262981	0.771827	0.174478	1.12856	0.00010926	0.00682775
SH2B3	1.57672	0.235423	0.161336	1.11832	0.000112443	0.00699364
TMEM177	1.87204	0.184168	0.429463	1.34673	0.000114231	0.00703877
HSP90AA1	1.11467	0.350849	0.0807372	1.05756	0.000113892	0.00703877
LSM11	1.91956	0.177151	0.340613	1.26629	0.000119011	0.00729931
FCMR	0.763922	0.481176	-0.123799	0.917768	0.000120342	0.00734698
PPP1R3D	0.475679	0.62949	0.411555	1.33012	0.000120978	0.00735188
C3orf58	0.498958	0.615782	0.265234	1.20183	0.000128136	0.00775132
ABI3	0.310962	0.736822	-0.159858	0.895113	0.000128957	0.00776555
TGIF1	1.02867	0.378693	-0.414541	0.750258	0.000129722	0.00777626
LMBRD1	4.00551	0.0375578	-0.195943	0.873002	0.000134153	0.00800566
CASS4	0.945912	0.407838	0.402151	1.32148	0.000134983	0.00801907
FRAT1	0.42181	0.662538	-0.329161	0.795999	0.000141836	0.0083886
IKZF1	3.18336	0.0669476	0.084223	1.06012	0.000150839	0.00888138
NRROS	0.204267	0.817216	-0.275622	0.826094	0.00015271	0.0089518
ERCC6L	0.329099	0.724055	-0.236628	0.848727	0.000153421	0.00895384
ZNF689	1.67423	0.216919	0.256428	1.19452	0.000155772	0.00904954
GFI1	0.410681	0.669604	0.128924	1.09348	0.00015711	0.00904954
NUAK2	0.405674	0.672811	-0.425127	0.744773	0.000156629	0.00904954
SYPL1	1.41498	0.270135	-0.17518	0.885657	0.000162632	0.00932702
C4orf32	2.35496	0.125089	0.232067	1.17452	0.000163892	0.00935877
C1GALT1	2.08364	0.155119	-0.169494	0.889154	0.00016749	0.00952319
KLHL21	0.307037	0.739618	-0.146229	0.90361	0.000179004	0.0101344
PER1	0.819871	0.457169	-0.246824	0.84275	0.000185771	0.0104727
RP11-284N8.3	3.4699	0.0544866	0.270088	1.20588	0.000187243	0.010511
PLAT	2.25901	0.134896	0.505041	1.41916	0.000193261	0.0108031
ZBTB38	0.660673	0.529271	-0.161129	0.894325	0.000198919	0.0110726
TNFRSF11A	1.04803	0.372213	0.227197	1.17056	0.000203552	0.0112831
SIT1	0.205876	0.815934	-0.159859	0.895113	0.00020731	0.0114435
MMD	1.13124	0.34575	0.405367	1.32443	0.000211145	0.0116068
ADRM1	1.1249	0.347691	-0.132403	0.912311	0.000215817	0.0118146
GIMAP8	1.08748	0.359397	0.261036	1.19834	0.000224903	0.0122614
DOK1	1.83834	0.189335	-0.207127	0.86626	0.00023395	0.0127023
PPP1R15A	2.23017	0.138008	-0.231728	0.851614	0.000236441	0.0127852
MAZ	0.234794	0.793255	-0.140643	0.907115	0.00023765	0.0127983
LHPP	0.760317	0.482771	-0.220621	0.858196	0.000242894	0.0129753
CCNL1	0.639639	0.539715	0.16604	1.12197	0.000242795	0.0129753
HMCES	0.165992	0.848409	-0.11044	0.926306	0.000246489	0.0131144
PFKFB3	1.12323	0.348203	-0.2241	0.856129	0.000255001	0.013513
PIGV	0.831594	0.45231	0.327035	1.25443	0.000267264	0.0141064
CTLA4	0.643253	0.537904	0.216965	1.16229	0.000276438	0.0145327
TMEM65	4.32235	0.0303623	0.228126	1.17131	0.000285639	0.0149571
HAVCR2	0.923573	0.416129	0.232258	1.17467	0.000294902	0.0153814
SEC31B	0.786225	0.471441	0.372558	1.29465	0.00031226	0.0162228
UCKL1	0.297422	0.746517	0.179621	1.13259	0.000320478	0.0165847
IFIT3	1.97423	0.169443	0.189131	1.14008	0.000334533	0.0172447
LDLRAD4	1.08947	0.358763	-0.154278	0.898582	0.000336749	0.0172917
LAG3	0.0847787	0.919102	0.17649	1.13013	0.000346885	0.0177434
SLC2A1	0.302868	0.7426	-0.157016	0.896878	0.000350313	0.0178498
ARHGAP30	0.464679	0.636085	-0.0736021	0.950262	0.000353368	0.0179365
PIK3CD	0.399291	0.676924	0.0822178	1.05864	0.000359748	0.0181214
SLAMF7	0.0736541	0.929288	0.176032	1.12977	0.000359557	0.0181214
IRF8	2.01928	0.163373	0.168794	1.12412	0.000363263	0.0182292
BAG3	2.18986	0.142495	-0.242258	0.845421	0.000377005	0.0188474
B4GALT4	2.19166	0.142291	0.323363	1.25124	0.000397044	0.0197746
FAM8A1	0.271267	0.765651	-0.288174	0.818938	0.000412222	0.0204536
RP11-521B24.4	0.0932013	0.911472	0.693707	1.61743	0.000425883	0.0210526
SLC25A25	0.233353	0.794369	-0.242872	0.845061	0.000429455	0.0211503
KDM2A	2.17819	0.143824	-0.112302	0.925111	0.000438775	0.0214958
C17orf62	1.45046	0.262057	0.107757	1.07755	0.000441339	0.0214958
TPM3P9	0.187595	0.830643	0.40789	1.32674	0.00044034	0.0214958
IL27RA	1.67456	0.216859	-0.126617	0.915977	0.00044975	0.0218252
TNFRSF1A	0.375072	0.692787	-0.255331	0.837795	0.000452352	0.0218714
DDIT4	0.287475	0.753731	-0.289093	0.818417	0.000485574	0.0233923
VPS37B	0.256179	0.776938	0.230991	1.17364	0.000492049	0.0236184
MAP3K14-AS1	0.0244339	0.975896	0.610937	1.52725	0.000502764	0.0240455
ZNF792	1.88124	0.182786	-0.285706	0.82034	0.00050517	0.0240737
NFIL3	2.78821	0.0896911	0.239306	1.18042	0.000552935	0.0261059
SOWAHD	0.387774	0.684417	-0.685651	0.621725	0.00055245	0.0261059
GNE	0.0861987	0.91781	0.19349	1.14353	0.000553726	0.0261059
KLHL36	3.22203	0.0650936	0.11563	1.08345	0.000556	0.0261202
CCR4	0.302189	0.743088	0.133038	1.0966	0.000560666	0.0262463
KLHDC7B	0.586493	0.567143	-0.169774	0.888982	0.000590067	0.0273594
RGS2	0.541674	0.591488	-0.425045	0.744816	0.000589488	0.0273594
TPRA1	0.17558	0.840473	-0.163918	0.892598	0.00059064	0.0273594
IRF2BPL	0.703804	0.508555	-0.193975	0.874194	0.000607206	0.0279315
LSR	0.217394	0.806815	-0.189949	0.876636	0.000605819	0.0279315
FXN	1.15273	0.339263	-0.276829	0.825403	0.000622428	0.0285326
LBH	0.411455	0.66911	-0.140663	0.907102	0.000636443	0.0290745
HSPA1A	0.213953	0.809527	0.131836	1.09569	0.000665049	0.0302769
PLEKHO1	0.83526	0.450803	-0.161198	0.894282	0.000684621	0.0310611
NFKBIA	1.24716	0.312318	0.132113	1.0959	0.000693748	0.0313678
RGS3	0.339121	0.717107	-0.219022	0.859147	0.000715063	0.0322216
NLRP3	0.00158126	0.99842	-0.401945	0.756837	0.000735643	0.0330366
ZNF200	0.248596	0.782681	0.220824	1.1654	0.000752419	0.0336758
FAM102A	0.980476	0.395371	-0.100735	0.932558	0.000757557	0.0337916
KLRD1	1.82483	0.191451	0.199908	1.14863	0.000773183	0.0343729
RSAD2	0.910322	0.421136	0.189701	1.14053	0.000796823	0.0350189
ZNF451	0.646242	0.536412	0.150548	1.10999	0.000795983	0.0350189
TNFRSF25	0.524855	0.600923	0.130853	1.09494	0.00079689	0.0350189
LTA	0.0113343	0.988737	0.308567	1.23848	0.000798288	0.0350189
MFNG	2.04316	0.160254	-0.0955201	0.935935	0.000808652	0.035248
TENM1	1.45186	0.261743	0.453553	1.36941	0.00080883	0.035248
AC058791.1	0.715647	0.503027	0.502229	1.4164	0.000821314	0.0356747
KIAA0040	0.0949369	0.909909	0.237682	1.1791	0.000864401	0.0374235
CLDND1	0.968643	0.39959	0.113933	1.08217	0.000869202	0.0375088
BCL9L	0.73733	0.493078	-0.163003	0.893164	0.000873711	0.0375809
TNFSF8	0.0887854	0.915463	0.269041	1.20501	0.0008826	0.0378404
COPS7B	1.64095	0.223045	-0.134664	0.910882	0.000893895	0.038201
SLC30A1	0.503162	0.613342	-0.184333	0.880056	0.000902392	0.0384402
CMAHP	0.614947	0.552269	0.179327	1.13236	0.000908641	0.0384637
SUCO	0.541022	0.59185	0.196089	1.14559	0.000908752	0.0384637
OGFOD1	0.723491	0.499402	0.181483	1.13405	0.000926916	0.0391076
PDE4D	2.93134	0.0805817	0.205156	1.15281	0.000959883	0.0403699
IFNGR1	0.601924	0.559022	0.19494	1.14468	0.000966693	0.0405277
B4GALT1	1.85831	0.186254	-0.102681	0.931301	0.000987765	0.0412805
ITK	0.590085	0.565241	0.109559	1.0789	0.000998421	0.0415946
KRTCAP2	0.0163948	0.983754	0.580704	1.49558	0.00103892	0.043146
PRPF4	1.53092	0.244717	0.123798	1.0896	0.00105008	0.0434735
TUBA4A	0.920265	0.417373	-0.119883	0.920262	0.00106582	0.0438508
IRAK4	0.0979584	0.907195	0.169109	1.12436	0.00106383	0.0438508
BCL2L11	0.415575	0.666486	0.16477	1.12099	0.00107612	0.0441374
RAB11FIP1	0.11175	0.894919	0.273195	1.20848	0.00108048	0.0441796
PHF13	0.664851	0.527224	-0.262275	0.833772	0.0010926	0.0445379
IL6ST	0.707447	0.506847	0.145371	1.10601	0.00111359	0.0452541
COX10-AS1	1.99573	0.166515	0.342009	1.26752	0.00112169	0.0454437
IKZF3	2.39785	0.120966	0.143514	1.10459	0.00113445	0.0456417
GSG2	1.64668	0.221976	0.214591	1.16038	0.00113611	0.0456417
MT-ND6	0.793246	0.468423	0.155655	1.11393	0.00113691	0.0456417
RORC	1.98052	0.16858	-0.740638	0.598475	0.00117237	0.0469231
GTF2A1	2.84911	0.0856814	0.143588	1.10465	0.00117773	0.0469958
VIPAS39	0.837262	0.449982	-0.182365	0.881257	0.00121518	0.0481996
RGCC	0.499878	0.615247	-0.192266	0.87523	0.00121244	0.0481996
ASB2	0.0647611	0.937521	-0.129553	0.914114	0.00122183	0.0483189
RAB1B	0.246567	0.784226	-0.100609	0.932639	0.00124543	0.0491057
SUN2	0.528382	0.598931	-0.0767926	0.948163	0.00127586	0.050156
IL15RA	2.82638	0.0871539	0.236412	1.17806	0.00128911	0.050527
ARHGEF2	0.507994	0.610551	-0.128903	0.914527	0.00130199	0.0508815
MGAT3	1.33726	0.288822	-0.192795	0.874909	0.0013277	0.0517334
PTPN1	0.0662786	0.936111	0.0976685	1.07004	0.00133344	0.0518047
JMJD1C	0.546368	0.588884	0.15347	1.11224	0.00135311	0.0524154
FHL3	1.23297	0.31621	-0.332142	0.794356	0.00136743	0.0528156
GBP2	0.584996	0.567938	0.0633776	1.04491	0.00139873	0.0538673
TMEM41B	0.908262	0.421921	0.162321	1.11909	0.00141929	0.0542007
PAQR8	0.317012	0.732535	-0.167776	0.890214	0.00141966	0.0542007
LEPROTL1	0.133799	0.875678	-0.115031	0.923363	0.00141195	0.0542007
RDH10	0.996447	0.389755	0.256914	1.19492	0.00146372	0.0557223
LYRM4	0.896169	0.426559	0.17065	1.12557	0.00152085	0.0577313
AFMID	1.9735	0.169543	0.262079	1.19921	0.00155176	0.0587362
RP3-323A16.1	0.583073	0.56896	0.349101	1.27377	0.00158662	0.0598846
OXNAD1	0.833566	0.451499	0.173816	1.12804	0.00159789	0.0600481
CTC-251I16.1	0.0676065	0.934878	0.715326	1.64185	0.00160001	0.0600481
GPR18	1.33778	0.288692	-0.278488	0.824455	0.00161217	0.0603333
TM2D3	0.391568	0.681938	0.155517	1.11382	0.00164899	0.0615375
HYAL3	0.161656	0.852026	-0.440649	0.736803	0.00166333	0.0618982
SH3YL1	0.818962	0.457548	0.173426	1.12773	0.00167064	0.0619963
ZC3H6	0.319752	0.730603	0.303376	1.23403	0.00168302	0.062281
UBE2Z	0.473721	0.630658	-0.0864291	0.941851	0.00170768	0.0630178
TNF	0.944003	0.408539	0.249017	1.1884	0.00177793	0.0654278
ADCK3	2.89328	0.0828984	-0.154088	0.8987	0.00180325	0.0658619
RASSF7	0.943971	0.408551	-0.243398	0.844753	0.00180629	0.0658619
PCNXL4	0.436692	0.653218	0.122891	1.08891	0.00180961	0.0658619
ASB6	0.121223	0.886595	-0.163894	0.892613	0.00179799	0.0658619
ST6GALNAC6	1.27032	0.306082	-0.182134	0.881398	0.00188844	0.0685426
FOXN2	0.731862	0.495566	0.176665	1.13027	0.00194516	0.0704084
BTLA	0.287279	0.753873	0.298606	1.22996	0.00196586	0.0709637
MT-CO1	1.85713	0.186434	0.120309	1.08697	0.00197849	0.0712256
WHSC1L1	1.89308	0.181024	0.0887975	1.06348	0.00204167	0.073103
FAM117A	1.60735	0.229426	0.148837	1.10868	0.00203759	0.073103
CCR2	0.256112	0.776988	0.2235	1.16756	0.00214319	0.0765311
CSTF2T	0.10996	0.896502	0.148782	1.10863	0.0021558	0.0765686
LINC00847	0.00683217	0.993194	-0.245584	0.843474	0.00215486	0.0765686
SCN3A	0.898505	0.425658	-0.624874	0.648476	0.0021656	0.0767109
PGAP1	1.58858	0.23308	0.230654	1.17337	0.00218892	0.0773302
MAML1	0.960961	0.402357	0.128573	1.09321	0.00224982	0.0786427
LIMK2	0.24667	0.784147	-0.114695	0.923578	0.00224416	0.0786427
ZFP36L1	0.105259	0.900673	-0.136151	0.909943	0.00224453	0.0786427
KLHDC10	0.0165679	0.983584	-0.164966	0.891949	0.00224828	0.0786427
DCBLD1	3.08203	0.0720927	-0.341693	0.789115	0.00225756	0.0787055
IGF1R	0.01942	0.980789	0.175277	1.12918	0.00231569	0.0805205
LBR	1.3869	0.276725	-0.0689587	0.953326	0.00236646	0.0820704
PHF23	0.346344	0.712145	-0.162898	0.893229	0.00238837	0.0826139
HRH2	2.92031	0.0812452	0.632493	1.55024	0.00242203	0.0835601
PRG4	2.05125	0.159213	0.465128	1.38044	0.0024583	0.0843721
ZNF551	0.75776	0.483906	0.210952	1.15745	0.00245491	0.0843721
NPC1	0.788985	0.470252	0.157254	1.11516	0.00246898	0.0845196
DEDD	0.114407	0.892575	-0.18832	0.877627	0.00249172	0.0850781
CBLL1	1.66644	0.218336	-0.141481	0.906588	0.00251947	0.0858045
ZBTB21	0.0148599	0.985263	-0.237421	0.84826	0.00254314	0.0863886
MCL1	0.545976	0.589101	-0.0594014	0.959662	0.00259976	0.0878612
CCDC28A	0.302844	0.742618	0.142654	1.10393	0.00259675	0.0878612
CCR7	0.24973	0.781819	0.0918799	1.06576	0.00263647	0.0888751
TRIM44	0.02097	0.979274	-0.112203	0.925174	0.0026622	0.0895146
ZCCHC18	2.65701	0.0990615	-0.857718	0.551825	0.00267836	0.0898302
MEF2D	0.555812	0.583684	-0.127714	0.91528	0.0026959	0.0901901
GEN1	0.165771	0.848593	0.193929	1.14387	0.00271765	0.0906888
CCM2	1.17151	0.333703	-0.116098	0.92268	0.00272928	0.0908481
CTC-444N24.11	0.226998	0.7993	0.283371	1.21704	0.00274432	0.0911196
MTCO1P12	1.81928	0.192327	0.1171	1.08455	0.00278761	0.0923258
VAMP1	0.414075	0.66744	-0.241202	0.84604	0.00282587	0.0933594
ROGDI	0.572334	0.574711	-0.343487	0.788134	0.00288433	0.0950538
AC016831.7	0.140565	0.869867	0.872905	1.83135	0.00291606	0.0958609
RNF111	1.79688	0.195912	0.193655	1.14366	0.00292338	0.0958637
MOAP1	0.634609	0.542246	-0.134821	0.910783	0.00296627	0.09703
KLHL25	0.209859	0.812768	-0.303792	0.81012	0.00301136	0.0982625
CTD-2047H16.4	2.04704	0.159754	0.628324	1.54577	0.0030398	0.0989467
GPANK1	0.261341	0.773056	-0.167053	0.89066	0.00306026	0.0991254
TRIM8	0.138332	0.87178	-0.139667	0.907729	0.0030573	0.0991254
CD248	3.54004	0.0518471	-0.31486	0.803929	0.00310289	0.0999747
SASH3	0.568516	0.57677	-0.0891754	0.94006	0.00310975	0.0999747
RP11-1094M14.8	0.462992	0.637104	0.242054	1.18268	0.00309958	0.0999747
MSL1	0.313209	0.735227	-0.149724	0.901423	0.00311666	0.0999747
HSPA8	0.961408	0.402195	-0.0535923	0.963534	0.00313367	0.100277
TRMT1	2.00342	0.165481	0.160142	1.1174	0.00316113	0.100912
PTPN4	0.625597	0.546814	0.219669	1.16447	0.00318071	0.101293
ZBTB7A	0.275903	0.76222	-0.124045	0.917611	0.00318999	0.101345
NELFCD	1.95205	0.172524	0.0980915	1.07036	0.00322416	0.102186
ELMSAN1	0.183991	0.833578	-0.194171	0.874075	0.00323464	0.102273
KCNA3	0.20813	0.81414	0.137777	1.10021	0.00327139	0.103189
RP11-138A9.1	1.19321	0.327405	0.892364	1.85621	0.00331312	0.104257
PRR33	0.290512	0.751519	-0.479747	0.717103	0.00336928	0.105773
ASAH1	1.11153	0.351825	-0.123208	0.918144	0.00339859	0.106441
GMNN	0.840877	0.448504	-0.153192	0.899259	0.00343609	0.106909
ZNF12	0.649409	0.534835	-0.19639	0.872732	0.00343775	0.106909
DPP4	0.300881	0.744027	0.079357	1.05655	0.00343199	0.106909
MTCO2P2	1.96924	0.170131	0.135866	1.09875	0.00345293	0.106925
MRGBP	0.144907	0.86616	-0.183057	0.880835	0.00345439	0.106925
IPO5	2.50915	0.110957	-0.0855655	0.942415	0.00349247	0.107601
EARS2	0.756582	0.484429	-0.228246	0.853672	0.00348674	0.107601
TRAF1	1.37804	0.278842	-0.076954	0.948057	0.00353273	0.108588
RGS14	0.00549521	0.994522	-0.113315	0.924461	0.00356628	0.109366
EIF2AK3	1.12404	0.347955	0.176108	1.12983	0.00360262	0.110225
KLF10	0.703895	0.508513	-0.203662	0.868343	0.00361402	0.110319
EOMES	0.0406673	0.960242	0.205687	1.15324	0.00362784	0.110487
LINC01278	0.305421	0.740772	-0.288386	0.818817	0.00375676	0.11415
NCR1	0.894604	0.427163	0.583256	1.49823	0.00377158	0.114338
FAM195B	0.754425	0.48539	-0.161915	0.893838	0.00379414	0.11476
TAP2	2.88139	0.0836375	-0.112311	0.925105	0.00386908	0.116495
MT-ATP6	1.17166	0.333659	0.102688	1.07377	0.0038669	0.116495
HBEGF	0.441271	0.65038	1.02659	2.0372	0.00392634	0.11795
PEPD	3.34289	0.0596584	-0.12666	0.91595	0.00394035	0.118104
FAM65C	0.0401823	0.960705	0.6002	1.51593	0.00397354	0.118829
SLC12A2	0.935209	0.411787	0.179306	1.13234	0.00401554	0.119815
HSP90AA2P	1.54006	0.242831	0.109915	1.07916	0.00404345	0.120377
NT5C3A	2.92678	0.0808549	-0.140158	0.90742	0.00412532	0.122264
MAP3K11	0.852787	0.443672	-0.115456	0.923091	0.00411976	0.122264
SLC2A14	0.820045	0.457096	0.180952	1.13363	0.00421538	0.124655
RPUSD2	0.979766	0.395623	-0.20212	0.869272	0.00423847	0.125059
MTND2P28	2.05984	0.158115	0.116611	1.08418	0.00426174	0.125187
RASGEF1B	1.92773	0.175974	-0.34124	0.789363	0.00426139	0.125187
ZMYND11	0.0280025	0.972431	0.136279	1.09907	0.00430243	0.126103
IL10RA	1.14138	0.342671	-0.0756102	0.948941	0.00434995	0.127214
BRD1	0.892811	0.427857	-0.12788	0.915175	0.00439391	0.128217
DMTN	1.56116	0.238535	0.167911	1.12343	0.00444459	0.129411
DNAJC1	1.24058	0.314115	0.157622	1.11545	0.00451622	0.131208
AC005154.6	0.929815	0.413794	0.273526	1.20876	0.00454741	0.131825
CSTB	0.8564	0.442218	-0.0807354	0.945576	0.00458766	0.132702
MANEA	0.198572	0.821776	-0.230415	0.85239	0.00460512	0.132917
RRP7A	1.78037	0.198604	-0.093204	0.937439	0.00469395	0.135186
DPF2	1.30096	0.298043	-0.111232	0.925797	0.00471298	0.135439
CD5	0.212366	0.810782	-0.0850382	0.94276	0.00477326	0.136875
HEXIM1	0.907404	0.422248	-0.147038	0.903102	0.00480783	0.13754
CHST7	0.724435	0.498968	-0.359987	0.779172	0.00481722	0.13754
RASSF1	1.1956	0.326721	-0.158438	0.895995	0.00485158	0.138223
MAT2A	0.868931	0.437215	-0.0924111	0.937954	0.00488071	0.138755
CA5B	0.0600707	0.941897	0.252985	1.19167	0.00489193	0.138776
KLHL9	0.641922	0.53857	0.145413	1.10605	0.00490456	0.138837
TNFAIP8L1	2.69976	0.095893	-0.138568	0.908421	0.00502107	0.141832
RNF113A	0.135496	0.874216	-0.184904	0.879708	0.00504751	0.142275
SHARPIN	1.59325	0.232164	-0.180604	0.882334	0.00509264	0.143243
EGR2	1.17538	0.332571	0.219956	1.1647	0.00519119	0.145116
TOPORS-AS1	0.507465	0.610856	0.408905	1.32768	0.0051921	0.145116
BIRC3	0.34782	0.711136	-0.10452	0.930115	0.00518342	0.145116
NBN	3.82543	0.0424857	-0.12993	0.913876	0.00521259	0.145236
ZNF440	0.0291519	0.971317	-0.228415	0.853572	0.00521832	0.145236
NUP62	0.0261182	0.974259	-0.0852995	0.942589	0.00523459	0.145383
C11orf49	2.18836	0.142665	-0.154535	0.898422	0.00526549	0.145631
KLF7	0.288614	0.7529	0.175701	1.12951	0.00525482	0.145631
RPS6KA1	0.25448	0.778221	-0.0857887	0.942269	0.00535732	0.147862
CEP95	1.28149	0.303124	-0.213635	0.862361	0.00538368	0.148281
ZNF567	2.64797	0.0997466	-0.321814	0.800063	0.0054194	0.148481
NEK2	1.27377	0.305164	-0.123978	0.917654	0.00540778	0.148481
SLC39A7	0.476569	0.628959	-0.117193	0.92198	0.00542459	0.148481
SENP5	0.664053	0.527614	0.12243	1.08857	0.00545336	0.148961
MBNL1-AS1	0.358135	0.704128	0.674189	1.5957	0.00553662	0.150514
ABHD17AP5	0.203456	0.817864	-0.269424	0.829651	0.00553299	0.150514
RSL24D1	0.110756	0.895798	-0.0817787	0.944892	0.00554429	0.150514
SKIL	2.28396	0.132266	-0.168114	0.890006	0.00559867	0.15137
UTP18	0.216517	0.807506	-0.104798	0.929935	0.00559055	0.15137
REEP3	2.96329	0.078692	0.154949	1.11338	0.00568169	0.153101
FAM122C	1.94487	0.173534	0.269108	1.20506	0.00569207	0.153101
HJURP	0.379642	0.689762	-0.104164	0.930344	0.00570893	0.153101
KLF13	0.0715478	0.931231	-0.0795318	0.946365	0.00570571	0.153101
FBXL14	0.0875275	0.916604	-0.145995	0.903756	0.00572185	0.153137
RSBN1	1.95371	0.17229	0.137963	1.10035	0.00578494	0.154514
RARA	0.723865	0.49923	-0.156137	0.897425	0.00585414	0.156048
CENPB	2.4345	0.117563	-0.0930789	0.93752	0.00587949	0.156409
IFFO2	1.44689	0.262857	-0.181717	0.881653	0.0059029	0.156717
ZNRF1	0.286045	0.754774	0.148384	1.10833	0.00591775	0.156797
KCTD5	4.95127	0.0202103	0.119849	1.08662	0.00596078	0.157622
RASSF5	0.779618	0.474302	-0.0680492	0.953927	0.00597687	0.157732
LCP2	0.390717	0.682493	0.083996	1.05995	0.00602562	0.158703
TMEM115	1.05671	0.36935	-0.154943	0.898168	0.00605899	0.159265
ANKEF1	0.974408	0.397528	0.268954	1.20493	0.00610461	0.15983
VPS51	0.102782	0.90288	-0.0949253	0.936321	0.00609334	0.15983
NOP56	2.93048	0.0806331	0.0776425	1.05529	0.00614399	0.160243
USP1	1.13015	0.346082	-0.0827494	0.944256	0.0061446	0.160243
NF2	5.71402	0.0126464	0.0978938	1.07021	0.00617771	0.16079
RP11-147L13.15	2.65965	0.0988625	-0.293445	0.815951	0.00635754	0.164854
VDR	1.54763	0.241279	0.135011	1.0981	0.00635874	0.164854
ZBTB24	1.31232	0.295121	-0.199994	0.870554	0.00647183	0.167459
TP53I3	1.23644	0.315253	-0.545501	0.685153	0.00650051	0.167873
MAP7D1	0.77862	0.474736	-0.0997144	0.933218	0.0065215	0.168054
MAPK7	0.19703	0.823015	-0.301703	0.811294	0.00653289	0.168054
SLC39A10	0.566211	0.578018	0.194778	1.14455	0.00654569	0.168057
LPAR5	1.02811	0.37888	-0.240221	0.846615	0.00657284	0.168427
SLC5A3	1.646	0.222104	-0.111447	0.925659	0.00666898	0.168931
ZNF48	0.904104	0.423509	-0.209577	0.864791	0.00665013	0.168931
POLG2	0.75873	0.483475	-0.227731	0.853977	0.00661383	0.168931
MTND6P4	0.738832	0.492398	0.156469	1.11456	0.00666251	0.168931
ARNTL2	0.48371	0.624723	0.172832	1.12727	0.00664258	0.168931
PTCH1	0.394511	0.680022	0.355108	1.27908	0.00662344	0.168931
TAPBP	6.28614	0.00904261	0.08035	1.05727	0.00668656	0.169053
VCPIP1	0.494332	0.618479	0.118002	1.08523	0.00674024	0.170071
TRIB1	0.140109	0.870257	0.208778	1.15571	0.00675252	0.170071
BACH2	6.06581	0.0102735	0.106532	1.07664	0.00678412	0.170543
DUSP3	0.206848	0.815159	0.220074	1.16479	0.0067984	0.170578
GON4L	0.29411	0.74891	0.116713	1.08426	0.00682217	0.170851
MTATP6P1	1.06768	0.365766	0.0993928	1.07132	0.00685313	0.171204
SEC61G	0.83155	0.452328	0.128068	1.09283	0.00686213	0.171204
ADPRH	0.559668	0.581576	0.254745	1.19312	0.00691063	0.17209
KLF2	1.10073	0.355202	0.118945	1.08594	0.00692641	0.17216
ACOT2	0.394013	0.680346	-0.141643	0.906486	0.0069817	0.173209
ARID1B	2.24053	0.136881	0.0877807	1.06273	0.00708486	0.17544
ARRB1	1.67133	0.217445	0.1873	1.13863	0.00711302	0.175808
SLC25A42	0.259456	0.774471	-0.162482	0.893487	0.00714605	0.176296
EMB	7.55672	0.00448723	-0.068418	0.953683	0.00721807	0.17643
ARNTL	2.81455	0.0879311	-0.174628	0.885996	0.00718167	0.17643
ADRB2	1.72411	0.208086	-0.700344	0.615426	0.00717334	0.17643
FAM200A	1.01992	0.381662	-0.265977	0.831635	0.00721018	0.17643
NT5DC3	0.528138	0.599068	0.246761	1.18654	0.0071956	0.17643
CEBPG	0.30269	0.742728	-0.11694	0.922142	0.0072553	0.177013
PLEKHA3	1.62421	0.226199	0.162033	1.11886	0.00731151	0.178057
BANK1	0.915601	0.419134	-0.174457	0.886101	0.00743777	0.180799
JUNB	0.639325	0.539872	0.100408	1.07208	0.00745404	0.180863
TOMM40L	0.201287	0.819599	0.16484	1.12104	0.00755033	0.182864
PRKCE	2.91224	0.0817348	0.214824	1.16056	0.00770913	0.18603
RALA	1.09624	0.356616	0.117401	1.08478	0.00769629	0.18603
LARP4B	1.67442	0.216884	0.109218	1.07864	0.00786628	0.189133
SLC35A3	0.751609	0.486647	0.178878	1.132	0.00785755	0.189133
NOG	3.26691	0.0630129	-0.766714	0.587755	0.00791824	0.189615
ARPC5L	1.28824	0.301351	0.118655	1.08572	0.00792925	0.189615
LINC00506	0.640245	0.539411	0.42274	1.34047	0.00791741	0.189615
RGS19	0.387872	0.684352	-0.104815	0.929924	0.00796734	0.190182
ZNF319	8.57786	0.00265691	-0.205622	0.867165	0.00799866	0.190201
CD69	3.14492	0.0688496	0.21179	1.15812	0.00801119	0.190201
CSRNP1	0.584002	0.568466	-0.156315	0.897314	0.00799398	0.190201
RYBP	0.18354	0.833946	0.135435	1.09842	0.00804303	0.190616
USP41	2.50648	0.111185	0.22037	1.16503	0.00805784	0.190626
RP5-1052M9.1	4.03688	0.0367662	-0.457459	0.728268	0.00812132	0.191785
HIC1	0.868312	0.437461	0.166963	1.12269	0.00815391	0.192212
SUN1	0.44196	0.649954	0.118712	1.08577	0.00823906	0.19353
DCAF6	0.349873	0.709735	0.137483	1.09998	0.0082381	0.19353
SAC3D1	1.4035	0.272808	-0.143983	0.905017	0.00831689	0.193983
APOL6	1.37389	0.27984	0.0877588	1.06272	0.00831559	0.193983
GINS4	1.14459	0.341703	0.111472	1.08033	0.00830038	0.193983
TRAV4	0.0681429	0.934381	-0.403667	0.755934	0.00827559	0.193983
CEP57L1	1.42855	0.267012	0.239616	1.18068	0.00841147	0.195158
TMEM161A	0.654674	0.532226	0.1802	1.13304	0.00840434	0.195158
MFSD1	0.253046	0.779305	0.138891	1.10106	0.00839944	0.195158
TAPT1	0.317939	0.731881	0.187636	1.1389	0.00846179	0.195982
C3orf38	2.87928	0.0837694	-0.167743	0.890234	0.00853559	0.196821
DYNLT1	1.27514	0.304801	0.14905	1.10884	0.00854258	0.196821
ZNF235	0.430969	0.656785	0.50667	1.42077	0.0085198	0.196821
NCK1	0.677944	0.520865	-0.171046	0.888198	0.00857824	0.1973
TMEM156	1.14648	0.341136	0.230232	1.17302	0.00859854	0.197424
C12orf65	2.447	0.116426	0.152396	1.11141	0.00865609	0.198255
PLEKHO2	0.222536	0.802782	-0.129812	0.913951	0.00866469	0.198255
CLIC1	0.193184	0.826115	-0.0632229	0.957124	0.00868555	0.19839
CCDC71L	1.61525	0.227907	-0.181881	0.881553	0.00874352	0.19937
MT-ND1	2.1842	0.143137	0.125738	1.09107	0.00880626	0.200456
CHML	1.93713	0.174631	0.202229	1.15047	0.00890141	0.202152
PTPRE	1.07672	0.362842	0.143465	1.10455	0.0089113	0.202152
TPM4	2.64551	0.0999333	0.0498941	1.03519	0.0089781	0.203319
ZNF281	0.360567	0.702486	-0.122117	0.918838	0.00904901	0.204575
LONRF1	0.254035	0.778557	0.209342	1.15616	0.00909579	0.205283
MEPCE	1.65495	0.220444	-0.107929	0.927919	0.00912135	0.20551
SLCO4A1	3.37388	0.0583477	-0.149537	0.90154	0.00919379	0.20679
FAM101B	0.184455	0.833199	0.0992087	1.07119	0.00921193	0.206847
ERH	0.377188	0.691385	-0.073148	0.950562	0.00926992	0.207797
UIMC1	0.223016	0.802406	-0.13363	0.911535	0.00930805	0.208299
LRPAP1	1.0806	0.361597	-0.105045	0.929776	0.00934563	0.208787
OAZ1	0.643777	0.537642	-0.0757681	0.948837	0.00942451	0.210195
UTP11L	0.305637	0.740618	-0.131125	0.913119	0.00945941	0.210518
PDCD7	0.26835	0.767819	-0.127839	0.915201	0.00947075	0.210518
ITPRIPL1	2.90656	0.0820819	0.156396	1.1145	0.0095717	0.212405
UBTF	0.910527	0.421058	-0.0703592	0.952401	0.00959694	0.212609
BICD2	0.985488	0.393599	-0.101416	0.932117	0.00970874	0.214044
SPRYD3	0.29007	0.751841	-0.105878	0.929239	0.00970572	0.214044
C15orf39	0.261821	0.772696	-0.235553	0.849359	0.00971018	0.214044
USP31	0.0261922	0.974187	0.317409	1.24609	0.00981419	0.215977
CXorf21	0.00679805	0.993228	0.201502	1.1499	0.00987653	0.216989
ZBTB10	0.689216	0.515459	0.201452	1.14986	0.00989594	0.217055
ITPKB	2.51432	0.110515	-0.0900004	0.939522	0.00997543	0.218437
FAM35A	0.799903	0.46558	-0.137184	0.909292	0.00999618	0.21853
TIMM44	0.272555	0.764696	0.133027	1.09659	0.0100622	0.219611
TGFBR1	0.263687	0.771299	0.104753	1.07531	0.0101945	0.222133
CNST	1.36774	0.281325	-0.114373	0.923784	0.0104036	0.225945
GBP1	0.486158	0.623278	0.0625758	1.04433	0.0103926	0.225945
PIK3CG	2.80149	0.0887985	-0.126204	0.916239	0.0105686	0.228033
2018-03-09	1.41139	0.270968	-0.158457	0.895983	0.0105412	0.228033
ARHGEF11	0.535205	0.595097	0.202529	1.15071	0.010566	0.228033
CCNB2	0.0143529	0.985762	-0.0843871	0.943185	0.0105393	0.228033
BORCS6	2.45488	0.115717	-0.192329	0.875192	0.0107076	0.230283
METTL2A	0.730015	0.49641	-0.155652	0.897726	0.0106985	0.230283
AC144652.1	2.51059	0.110833	-0.441114	0.736566	0.0108179	0.232278
CDH3	1.06095	0.367962	0.253683	1.19225	0.010879	0.233213
IFNAR1	1.28406	0.302446	0.130816	1.09491	0.0109191	0.233693
ZNF275	0.730424	0.496223	0.133304	1.0968	0.0109602	0.234195
FBXO34	0.167187	0.847416	-0.119282	0.920645	0.0109794	0.234227
CALM1	1.70313	0.211752	-0.0476979	0.967479	0.0110012	0.234315
TATDN2P2	0.797455	0.466623	0.346563	1.27153	0.0110341	0.234638
WEE1	0.965566	0.400696	-0.132589	0.912193	0.0111053	0.235774
NEDD9	7.25877	0.00526163	0.109646	1.07896	0.011161	0.236578
RAC3	3.44483	0.0554665	0.371657	1.29384	0.0111942	0.236903
CCDC109B	0.422176	0.662307	0.0849384	1.06064	0.0112367	0.237422
SLFN12L	0.333681	0.720869	0.180077	1.13294	0.0112725	0.237426
RNF144B	0.297422	0.746517	0.33101	1.25789	0.0112727	0.237426
SERHL2	3.17358	0.0674261	0.403683	1.32288	0.0113482	0.238258
NDUFV2	0.879088	0.433207	0.405266	1.32433	0.0113427	0.238258
TDP2	0.131523	0.877643	0.133599	1.09703	0.0114344	0.239688
COPG1	0.218553	0.805904	0.0671974	1.04768	0.011542	0.241562
ADAM12	1.71504	0.209662	0.495608	1.40992	0.0115811	0.241997
SOAT1	2.9088	0.0819447	-0.114173	0.923912	0.0116711	0.242729
GDPGP1	0.236575	0.791883	0.250262	1.18942	0.01164	0.242729
SLC2A4RG	0.141086	0.869421	-0.103562	0.930733	0.0116561	0.242729
F5	1.54506	0.241805	0.179083	1.13216	0.0117048	0.242778
B4GALT5	1.19077	0.328107	0.123813	1.08961	0.0117103	0.242778
ZNF180	0.442339	0.64972	-0.262071	0.83389	0.0117284	0.242778
SKI	1.74821	0.203964	-0.107579	0.928144	0.0119055	0.245816
FER	0.494783	0.618216	0.247492	1.18714	0.0119308	0.245816
SLC35B1	0.0681488	0.934375	0.112571	1.08115	0.0119255	0.245816
EYA3	2.52576	0.109544	0.097019	1.06956	0.012036	0.247213
UBL3	0.850347	0.444657	-0.127701	0.915289	0.0120322	0.247213
CBLN3	0.0210102	0.979234	-0.483496	0.715242	0.0120736	0.247601
RP4-592A1.2	1.52209	0.246556	-0.161988	0.893793	0.0121453	0.24816
CRY2	0.292622	0.749988	-0.209356	0.864923	0.012157	0.24816
PI4KB	0.0641704	0.938071	-0.0679477	0.953994	0.0121345	0.24816
CLEC2B	1.834	0.190011	0.167393	1.12303	0.0122521	0.249716
PCYOX1L	0.538593	0.593204	0.174469	1.12855	0.0122759	0.249816
MRPS23	0.107384	0.898785	-0.113151	0.924566	0.012306	0.250045
CYTH4	1.13002	0.346123	-0.0962559	0.935458	0.0124144	0.251245
ZNF276	0.238759	0.790201	-0.212505	0.863037	0.0124219	0.251245
GPR82	0.129564	0.879338	0.587113	1.50224	0.0124116	0.251245
MIF4GD	0.558558	0.582182	-0.147818	0.902615	0.0125238	0.252534
HSPA8P5	0.306437	0.740046	-0.13569	0.910235	0.0125194	0.252534
EML4	0.0880599	0.916121	0.0747858	1.0532	0.012586	0.253404
PRKRIR	0.667845	0.525762	-0.0846533	0.943011	0.0126511	0.254327
MTCO3P12	1.38967	0.276067	0.072899	1.05183	0.0127063	0.254664
ZBED4	1.04081	0.374616	-0.0776262	0.947616	0.0126956	0.254664
TRAM1	2.4378	0.117262	-0.0656724	0.9555	0.0127522	0.255198
MRPL2	2.36957	0.123668	-0.144017	0.904996	0.0129262	0.258291
RHOU	0.308089	0.738867	0.230688	1.17339	0.0129473	0.258322
TNFSF4	0.0270403	0.973364	0.367501	1.29012	0.0130013	0.259009
PPP1R2	1.21098	0.322349	-0.102887	0.931168	0.0131233	0.260656
CD6	0.789662	0.469961	-0.0618203	0.958055	0.0131133	0.260656
TECR	1.70602	0.211242	-0.081126	0.94532	0.0132832	0.261268
SOD2	1.06353	0.36712	0.0911235	1.0652	0.0132922	0.261268
SIGLEC9	0.754619	0.485303	0.645122	1.56387	0.0132181	0.261268
TUBA1A	0.460132	0.638835	-0.0522171	0.964453	0.0131847	0.261268
CTA-941F9.10	0.421056	0.663014	0.509278	1.42334	0.0132336	0.261268
RP11-463O12.5	0.347968	0.711035	0.334175	1.26066	0.0132165	0.261268
USP22	0.316639	0.732799	-0.066756	0.954782	0.0132598	0.261268
PCNPP5	1.8765	0.183497	0.412159	1.33068	0.0133197	0.261421
DTX3L	3.17212	0.0674975	0.0801384	1.05712	0.0133869	0.262351
ANKRD44	2.14644	0.147511	0.0714686	1.05079	0.0134161	0.262535
UXS1	2.73593	0.0933006	0.0794093	1.05659	0.0134805	0.263406
ZNF330	0.0495298	0.951814	0.143738	1.10476	0.0135371	0.264123
ALG1	1.58178	0.23442	0.193738	1.14372	0.0135582	0.264146
SMYD3	1.94992	0.172823	0.254236	1.1927	0.0136554	0.265058
RGPD2	0.143806	0.867098	0.180079	1.13295	0.013665	0.265058
PMF1	0.0161524	0.983992	0.162538	1.11925	0.013643	0.265058
HDAC7	0.527715	0.599307	-0.0666715	0.954838	0.0137519	0.266352
CD84	3.36424	0.0587519	0.120775	1.08732	0.013773	0.266372
CENPA	0.612018	0.55378	-0.106771	0.928664	0.0138335	0.266764
SLTM	0.508406	0.610314	-0.0861087	0.94206	0.0138252	0.266764
MGAT4B	0.147166	0.864238	-0.113005	0.92466	0.0138633	0.26695
SSH1	5.94133	0.0110509	0.0943531	1.06759	0.0139922	0.26904
ZNRD1-AS1	0.0813291	0.922247	0.380857	1.30212	0.0140251	0.269283
TTC39B	1.0519	0.370936	0.155101	1.1135	0.0140768	0.269884
MT-CYB	1.79192	0.196717	0.117276	1.08468	0.0141613	0.27111
SNHG16	1.27213	0.3056	0.116975	1.08446	0.0142456	0.271147
TBPL1	0.868013	0.43758	0.150367	1.10985	0.0142337	0.271147
TEX264	0.574131	0.573744	-0.117081	0.922051	0.0143064	0.271147
SPAG1	0.244575	0.785745	0.29008	1.22271	0.0142764	0.271147
MRPL44	0.23316	0.794518	-0.138137	0.908692	0.0142546	0.271147
GLRX	0.180166	0.836706	0.0988844	1.07094	0.0142798	0.271147
PCED1B-AS1	0.0759468	0.927178	0.0991538	1.07114	0.0143006	0.271147
ZFX	4.41207	0.0286151	0.129164	1.09366	0.0143624	0.27182
EMP3	0.568833	0.576599	-0.101173	0.932275	0.0144048	0.272233
P2RX5	0.396779	0.678551	0.188061	1.13923	0.0144447	0.272596
PNO1	0.881785	0.43215	0.178085	1.13138	0.0145041	0.273329
SGOL1	0.808932	0.461756	0.148122	1.10813	0.0145459	0.273728
TAF5L	3.45215	0.0551784	-0.143623	0.905243	0.0147686	0.277524
RP11-277L2.3	1.95674	0.171867	-0.213376	0.862516	0.0148524	0.278704
AP000350.5	0.472092	0.631632	-0.632238	0.645175	0.0148967	0.279139
SNHG12	5.16736	0.0176499	0.255545	1.19379	0.0149633	0.279488
PRKX	1.7574	0.202416	0.0804036	1.05731	0.0150107	0.279488
MTND1P23	1.35242	0.285066	0.12309	1.08907	0.0150237	0.279488
PRMT5	1.14951	0.340225	-0.154528	0.898427	0.0149812	0.279488
ENOPH1	0.894436	0.427228	-0.102157	0.931639	0.0150276	0.279488
MRPS10	0.412892	0.668194	-0.112498	0.924985	0.0150419	0.279488
VPS53	5.81911	0.0118789	0.150115	1.10966	0.0152011	0.282051
BAG5	4.20144	0.0329088	-0.107041	0.928491	0.0152743	0.283012
FBXO5	2.42539	0.118398	0.127339	1.09228	0.0153232	0.283033
NKIRAS1	1.08298	0.360834	0.389948	1.31035	0.0153395	0.283033
PPP1R15B	0.845535	0.446607	0.0655311	1.04647	0.0153014	0.283033
CNPY4	0.0847179	0.919157	-0.193287	0.874611	0.0154394	0.284479
EPB41L5	1.90423	0.179382	0.30653	1.23673	0.0155332	0.285524
ZNF394	0.0211845	0.979064	-0.141438	0.906615	0.0155391	0.285524
ZNF592	0.563513	0.579482	-0.10536	0.929573	0.0155806	0.285889
CD80	1.09479	0.357074	0.537367	1.45132	0.015655	0.286858
OIP5-AS1	0.651761	0.533668	0.0912895	1.06532	0.0158001	0.289117
LINC00504	1.09712	0.356338	0.308202	1.23816	0.015942	0.290908
SERPINB1	0.296589	0.747118	0.0744109	1.05293	0.0159204	0.290908
NECAP2	4.5767	0.0256936	-0.0657649	0.955439	0.0161722	0.291251
DCLRE1A	4.32187	0.030372	-0.166643	0.890913	0.0160525	0.291251
RNF122	1.90135	0.179803	-0.308946	0.807232	0.0161625	0.291251
ARHGAP11B	0.825688	0.454751	0.168927	1.12422	0.0161234	0.291251
TROVE2	0.742416	0.490777	0.136851	1.0995	0.0160757	0.291251
ZGRF1	0.704582	0.50819	-0.207444	0.86607	0.0160813	0.291251
ZFP41	0.605472	0.557173	0.378397	1.2999	0.016113	0.291251
CBFA2T3	0.588718	0.565963	0.330226	1.25721	0.0161806	0.291251
CCSAP	0.356699	0.705099	-0.215618	0.861177	0.0161318	0.291251
TNFRSF1B	0.0993336	0.905962	0.0548457	1.03875	0.0161484	0.291251
ZNF562	2.63067	0.101072	0.194148	1.14405	0.01627	0.291277
USP6NL	1.18736	0.329089	0.223767	1.16778	0.0162081	0.291277
HINT3	0.731485	0.495739	-0.164686	0.892123	0.0162489	0.291277
EDAR	0.134622	0.874969	-0.551245	0.682431	0.0162611	0.291277
RNF125	0.811101	0.460842	-0.121899	0.918977	0.0164426	0.293969
REXO2	3.70337	0.0462364	0.177624	1.13102	0.0164708	0.294076
ENO3	1.91026	0.1785	-0.327286	0.797034	0.0165264	0.294673
LINC00667	0.222575	0.802751	0.158899	1.11643	0.0165707	0.295065
FAM122A	1.86622	0.185049	-0.161528	0.894078	0.0166405	0.295911
TMEM169	3.56926	0.0507897	-0.625918	0.648007	0.0167033	0.296274
UTRN	0.944633	0.408308	0.0846692	1.06044	0.0167056	0.296274
C2orf42	0.273694	0.763853	0.194694	1.14448	0.0167321	0.296347
FAM227B	0.885984	0.430509	-0.429782	0.742374	0.016757	0.296391
FCHSD1	0.517902	0.604873	-0.119539	0.920482	0.0168101	0.296933
SCMH1	1.34274	0.287458	-0.189756	0.876754	0.0169541	0.299079
TM6SF1	1.10263	0.354603	0.675873	1.59756	0.0169899	0.299311
PFAS	0.294026	0.748971	0.0791368	1.05639	0.0170285	0.299592
EPB41L3	4.62226	0.0249453	-0.245938	0.843267	0.0170552	0.299664
FRAT2	0.811354	0.460736	-0.168161	0.889977	0.0171151	0.300319
KCTD11	1.86788	0.184797	-0.338712	0.790747	0.0171695	0.300874
CAMSAP1	1.76608	0.200966	-0.119049	0.920794	0.0172006	0.301022
DCLRE1C	2.81076	0.0881818	-0.150662	0.900837	0.0173157	0.302238
CLASP2	2.27601	0.133096	-0.0860988	0.942067	0.0172949	0.302238
TNFRSF13B	0.757429	0.484053	0.325064	1.25272	0.0173482	0.302407
BTG3	1.11763	0.349932	0.184497	1.13642	0.0174527	0.30343
KDSR	0.999982	0.388524	0.112975	1.08146	0.017439	0.30343
KLHL8	0.998971	0.388875	0.174867	1.12886	0.0175582	0.304864
ALS2	0.685262	0.517348	0.180136	1.13299	0.0176158	0.305464
MTERF3	1.77887	0.19885	0.234901	1.17683	0.0176628	0.305877
LDLRAP1	0.0556696	0.946023	-0.108003	0.927872	0.0176933	0.306006
POLDIP3	0.685987	0.517001	-0.0709945	0.951982	0.0177762	0.307039
PAFAH1B1	0.64335	0.537855	-0.0574855	0.960937	0.0179719	0.309611
CAPN15	0.0381982	0.962605	-0.0946001	0.936532	0.0179546	0.309611
PANK4	2.37512	0.123132	-0.127819	0.915214	0.018066	0.309805
EXOSC7	2.15356	0.146674	-0.100873	0.932469	0.0181027	0.309805
WDR25	1.87953	0.183042	0.257293	1.19523	0.0180695	0.309805
ZP3	0.470175	0.632781	-0.27017	0.829222	0.0181098	0.309805
SFPQ	0.31002	0.737492	0.0528653	1.03732	0.0180221	0.309805
PUF60	0.0145048	0.985612	-0.0752569	0.949173	0.0181234	0.309805
HPS5	1.84105	0.188912	0.118612	1.08569	0.0182025	0.310444
TOR1B	1.51071	0.248949	-0.149688	0.901445	0.0182076	0.310444
OSBPL8	4.12549	0.03463	-0.0877419	0.940994	0.0184886	0.31169
MT-ND2	1.89964	0.180054	0.109457	1.07882	0.018594	0.31169
UBQLN2	0.699402	0.510628	0.105524	1.07589	0.0184596	0.31169
PELO	0.681661	0.519075	-0.151551	0.900282	0.0185936	0.31169
KLF6	0.641968	0.538547	0.109342	1.07874	0.018401	0.31169
GATAD2A	0.596685	0.561764	0.0676111	1.04798	0.0185134	0.31169
MDGA1	0.596513	0.561855	-0.236709	0.848679	0.0185981	0.31169
KLF3	0.450818	0.644507	-0.167567	0.890343	0.0186101	0.31169
FAM134C	0.438759	0.651935	-0.0898479	0.939622	0.0185934	0.31169
MBLAC2	0.308983	0.738231	0.285402	1.21875	0.0183769	0.31169
CWC27	0.294903	0.748336	-0.14052	0.907192	0.01858	0.31169
DYNLL2	0.169618	0.845398	-0.0638815	0.956687	0.0184038	0.31169
LINS1	0.0279161	0.972514	0.154893	1.11334	0.0185611	0.31169
BPGM	0.0182157	0.981968	0.15377	1.11247	0.0185084	0.31169
NFATC2	2.81916	0.0876276	0.0859031	1.06135	0.0186792	0.312452
RHOG	0.119701	0.887927	-0.0845219	0.943097	0.0187817	0.313375
TRBV11-2	0.0526433	0.948872	-0.29395	0.815666	0.0187781	0.313375
DHRS9	1.09363	0.357442	-0.745174	0.596596	0.0190017	0.315852
UCK2	0.383092	0.687488	0.108931	1.07843	0.0189901	0.315852
RP11-138A9.2	0.0813441	0.922233	0.979076	1.9712	0.0189862	0.315852
RPL23AP61	0.786085	0.471502	-0.179115	0.883245	0.0190347	0.316005
PSMD5	0.239811	0.789393	0.127639	1.0925	0.0190696	0.316189
ORAI2	2.13293	0.149112	-0.0657069	0.955477	0.0191844	0.317298
MT-ND4	1.14407	0.341859	0.107248	1.07717	0.0191701	0.317298
MT-ND5	2.25663	0.135149	0.125481	1.09087	0.0192766	0.317834
BIN2	0.509405	0.609739	-0.0934547	0.937276	0.0192889	0.317834
RNF103	0.154178	0.858304	-0.203944	0.868174	0.0192816	0.317834
YIPF1	0.476284	0.629129	0.12756	1.09244	0.0193715	0.3188
ABCC9	0.397864	0.677847	0.346254	1.27126	0.0194404	0.319536
MTERF4	3.37113	0.0584626	-0.13049	0.913521	0.0195581	0.319883
NDRG3	1.03783	0.375611	0.104504	1.07512	0.019548	0.319883
SLC37A4	0.209785	0.812827	-0.165275	0.891759	0.0195475	0.319883
NUP153	0.00602759	0.993993	-0.0764363	0.948397	0.0195479	0.319883
CTD-2368P22.1	1.001	0.38817	0.34985	1.27443	0.0196005	0.320182
IMPACT	0.358952	0.703576	-0.161844	0.893882	0.0196572	0.320713
NR1D2	0.783384	0.472669	-0.159091	0.895589	0.0196845	0.320762
MYPOP	1.48238	0.255019	-0.254407	0.838332	0.0197816	0.320767
EVI5	1.40839	0.271665	0.21557	1.16116	0.0197628	0.320767
SEMA4D	0.409857	0.670131	0.0578119	1.04089	0.0197807	0.320767
RP11-624A21.1	0.407696	0.671514	0.355667	1.27958	0.0197371	0.320767
EVA1B	0.839572	0.449037	-0.241423	0.84591	0.0198707	0.321769
DOK2	0.0353185	0.965369	-0.0921704	0.93811	0.019892	0.321769
ZFHX3	3.16048	0.0680725	0.407688	1.32656	0.0199994	0.322327
RP11-93B14.9	0.932626	0.412747	-0.322038	0.799939	0.0199553	0.322327
USP27X	0.656761	0.531196	-0.364631	0.776667	0.0199889	0.322327
HBG2	0.180092	0.836766	0.360188	1.28359	0.0200459	0.322684
CBWD1	1.32101	0.29291	0.139715	1.10169	0.0201306	0.323116
PSMC1P5	0.926413	0.415065	0.324945	1.25262	0.020146	0.323116
TAF3	0.10271	0.902944	0.117446	1.08481	0.020129	0.323116
RRM1	0.705525	0.507748	-0.0534529	0.963627	0.020184	0.323335
NXT1	0.601448	0.55927	-0.169524	0.889136	0.0202906	0.32465
N4BP1	1.45752	0.260482	0.0811528	1.05786	0.0203485	0.324792
NFKB1	0.581445	0.569828	0.0466902	1.03289	0.0203368	0.324792
NAGLU	1.78841	0.197288	0.18336	1.13553	0.020435	0.325779
CXorf38	2.54412	0.108006	-0.0968803	0.935053	0.0205018	0.326452
TBCEL	1.19755	0.326163	0.18492	1.13675	0.0205839	0.327365
POLR3C	0.500661	0.614792	0.136254	1.09905	0.0206508	0.328036
EFNB1	3.70358	0.0462294	-0.25411	0.838504	0.0207834	0.32843
UBE2W	1.89014	0.181459	0.192932	1.14308	0.0207358	0.32843
MGAT2	1.39482	0.274848	-0.219677	0.858758	0.0208244	0.32843
ZBTB45	1.18596	0.329495	-0.147718	0.902677	0.0207014	0.32843
TDG	0.456182	0.641233	0.150277	1.10978	0.0208227	0.32843
HFE	0.151018	0.860973	0.414498	1.33283	0.0208235	0.32843
C5AR1	1.79124	0.196827	-0.362149	0.778005	0.0208945	0.328753
RP11-755F10.1	1.36973	0.280845	-0.525988	0.694483	0.0208816	0.328753
TSEN34	0.0937181	0.911007	-0.163209	0.893036	0.0209777	0.32967
PCSK7	0.229313	0.7975	-0.0935467	0.937216	0.0210654	0.330658
RECQL	7.69667	0.00416814	-0.0753485	0.949113	0.0213604	0.331572
ZBTB5	1.95345	0.172327	-0.195418	0.87332	0.0213784	0.331572
IL12RB1	1.73417	0.206354	-0.0983442	0.934104	0.0211529	0.331572
RP11-98I9.4	1.33073	0.290457	-0.453838	0.730098	0.021399	0.331572
UBE2NL	1.06299	0.367293	-0.367567	0.775089	0.0212073	0.331572
DPEP2	0.843561	0.44741	-0.207472	0.866054	0.0212705	0.331572
FAM3A	0.764099	0.481098	-0.143199	0.905509	0.0212004	0.331572
GALK1	0.760719	0.482593	-0.130838	0.9133	0.0212451	0.331572
LIN9	0.679003	0.520354	-0.250093	0.840842	0.0213955	0.331572
ACO1	0.300397	0.744374	0.129701	1.09407	0.0213118	0.331572
PIM3	0.0507721	0.950639	-0.0818076	0.944873	0.021281	0.331572
SEMA4C	2.3188	0.128688	-0.225007	0.855591	0.0214545	0.332044
GLUD1	0.92211	0.416679	0.0715001	1.05081	0.0215792	0.333584
SLC2A3	1.12133	0.34879	0.0802616	1.05721	0.0216247	0.333897
TMEM147	2.1679	0.145007	0.118266	1.08543	0.0217368	0.334859
ANKRD46	0.498079	0.616294	0.252912	1.19161	0.0217376	0.334859
NUDT1	1.1465	0.34113	-0.136781	0.909546	0.0217827	0.335165
IFIT1	0.60014	0.559954	-0.183322	0.880673	0.0218183	0.335324
RAB8B	3.23892	0.0643017	-0.0759272	0.948732	0.0220245	0.335893
TOP1	1.92451	0.176437	0.0655241	1.04647	0.0219219	0.335893
KRCC1	1.85378	0.186947	0.12862	1.09325	0.0219168	0.335893
NDUFS4	1.05001	0.37156	-0.164599	0.892177	0.0220259	0.335893
C12orf43	0.886216	0.430419	-0.147708	0.902684	0.0220582	0.335893
WDR76	0.766079	0.480225	-0.0796674	0.946276	0.0220442	0.335893
NEAT1	0.192749	0.826466	0.193283	1.14336	0.0219323	0.335893
RNF40	0.128552	0.880214	-0.0898472	0.939622	0.0220214	0.335893
ZDHHC18	0.056465	0.945276	0.0906043	1.06482	0.0221532	0.336953
MGMT	4.39287	0.0289795	0.166872	1.12262	0.0222582	0.337412
ZNF213	0.529476	0.598314	0.158242	1.11593	0.0222853	0.337412
SPINT1	0.340793	0.715955	-0.311073	0.806042	0.0222795	0.337412
TCERG1	0.00330226	0.996704	0.0916981	1.06562	0.0222281	0.337412
SNPH	0.305405	0.740784	-0.17545	0.885491	0.0223973	0.338721
SOCS2	0.965158	0.400843	0.883379	1.84469	0.0224394	0.338971
P3H1	0.489347	0.6214	0.12272	1.08879	0.0225181	0.339772
BATF2	3.53977	0.0518567	0.710635	1.63652	0.0226091	0.34037
SLC25A29	0.252725	0.779548	-0.193862	0.874262	0.0225936	0.34037
GAMT	4.37224	0.0293765	-0.161393	0.894161	0.0227368	0.341129
TBCC	0.132122	0.877125	-0.135625	0.910276	0.0227186	0.341129
OSER1	0.10836	0.897919	-0.165436	0.891659	0.0227272	0.341129
METTL10	0.546272	0.588937	-0.212649	0.862952	0.0228015	0.341713
SPATA5	0.307238	0.739474	0.221567	1.166	0.0229282	0.343224
TOMM20P2	0.166674	0.847842	0.233343	1.17556	0.0230759	0.345044
COX6B1	0.978037	0.396237	0.0678743	1.04817	0.0232249	0.346881
PEX13	2.57383	0.105567	-0.134628	0.910905	0.023397	0.348662
ZNF518B	1.09931	0.355649	-0.15111	0.900558	0.0234231	0.348662
CDC25B	0.0235406	0.976766	-0.0556885	0.962135	0.0233851	0.348662
GMDS	0.182874	0.83449	0.107443	1.07732	0.0234923	0.348908
ZNF322	0.124109	0.884076	-0.233491	0.850574	0.0234899	0.348908
LINC01089	1.05959	0.368407	0.31293	1.24223	0.0236444	0.349205
KMT2E	1.02891	0.378612	0.084028	1.05997	0.0236704	0.349205
C2orf44	0.897541	0.42603	-0.181674	0.881679	0.0236524	0.349205
GPN1	0.8369	0.45013	-0.103254	0.930931	0.0235405	0.349205
PBXIP1	0.747841	0.488335	-0.0664721	0.95497	0.0236163	0.349205
PI16	0.0675261	0.934953	-0.528634	0.693211	0.0236546	0.349205
RNF44	0.201225	0.819648	-0.0777256	0.94755	0.0238546	0.351531
ABCG1	0.790877	0.469439	-0.115266	0.923212	0.0240565	0.353718
YTHDF2	0.0546896	0.946945	0.0830417	1.05925	0.024045	0.353718
TCF12	1.66207	0.219136	0.11013	1.07933	0.0241075	0.353927
WDR27	1.4532	0.261444	0.360047	1.28347	0.0241241	0.353927
RABL3	0.528381	0.598931	-0.169261	0.889298	0.0242501	0.355382
TRMT10C	1.6116	0.228609	0.158678	1.11626	0.0243727	0.356016
RBM17	0.451512	0.644082	0.0843516	1.06021	0.0243278	0.356016
BRPF3	0.252811	0.779483	-0.153257	0.899218	0.0244008	0.356016
HSPB11	0.175646	0.840418	0.113196	1.08162	0.0243976	0.356016
RAB21	3.57211	0.050688	0.105018	1.07551	0.0245747	0.357642
HSD17B12	0.828428	0.453616	0.119795	1.08658	0.0245933	0.357642
RP11-382B18.1	0.295934	0.747591	0.31438	1.24348	0.0245777	0.357642
MTND5P11	3.09852	0.0712261	0.139856	1.1018	0.0250803	0.361229
NR3C1	2.18625	0.142904	-0.0945905	0.936538	0.0252073	0.361229
CD48	2.11056	0.151805	0.0673771	1.04781	0.0252204	0.361229
RIN3	1.91171	0.178288	-0.109646	0.926816	0.025172	0.361229
PCGF1	1.24057	0.314119	-0.204339	0.867936	0.024984	0.361229
ACBD6	1.21007	0.322605	0.114822	1.08284	0.0248965	0.361229
EIF4E	0.943759	0.408629	0.0796131	1.05673	0.0250435	0.361229
SPOCK2	0.876016	0.434415	-0.055592	0.9622	0.0251129	0.361229
RRP1B	0.780164	0.474065	0.0586572	1.0415	0.0251103	0.361229
APP	0.749117	0.487763	0.0831223	1.05931	0.0252242	0.361229
ATXN1	0.331101	0.722661	0.0793716	1.05656	0.0249655	0.361229
ELL	0.285482	0.755185	-0.120009	0.920182	0.0249047	0.361229
GADD45A	0.208915	0.813517	0.259322	1.19692	0.0251233	0.361229
C11orf30	0.117311	0.890022	0.150767	1.11016	0.0251034	0.361229
DDHD1	0.0880677	0.916114	0.0999877	1.07176	0.0252489	0.361229
PTPN11	0.518759	0.604385	0.0649529	1.04605	0.0253012	0.361586
HMBS	7.38726	0.00491072	-0.11661	0.922353	0.0256625	0.366354
GLA	0.500923	0.61464	-0.167962	0.890099	0.0257411	0.367081
MIR663AHG	0.224643	0.801135	0.32686	1.25428	0.0257877	0.367351
NCAPH2	0.346709	0.711895	-0.0708055	0.952106	0.0258956	0.36849
RP11-159D12.2	0.57222	0.574772	0.252709	1.19144	0.0261195	0.37088
FTSJ1	0.0755795	0.927516	0.0840779	1.06001	0.0261049	0.37088
NRD1	3.81635	0.0427528	-0.0622628	0.957761	0.0262436	0.371051
WAS	2.35237	0.125344	-0.0625071	0.957599	0.0262095	0.371051
DENND2D	1.14398	0.341888	-0.0665089	0.954946	0.0261824	0.371051
AC004951.6	0.930539	0.413524	0.292185	1.22449	0.0262225	0.371051
FAM204A	1.91631	0.17762	0.106999	1.07699	0.0263412	0.371639
HIST1H2BO	1.07432	0.363615	0.539053	1.45302	0.0263383	0.371639
WDR35	2.32714	0.127848	0.22077	1.16536	0.0264241	0.372411
TMEM185B	0.289147	0.752513	-0.132116	0.912492	0.0265526	0.373825
AKAP8L	0.791616	0.469121	-0.12436	0.917411	0.0267137	0.375334
ZNF891	0.490438	0.62076	0.254432	1.19287	0.0267731	0.375334
CCL25	0.355713	0.705766	0.519407	1.43337	0.0267508	0.375334
PATZ1	0.143142	0.867664	-0.0921933	0.938095	0.0267595	0.375334
ZNF513	0.33894	0.717231	-0.22435	0.85598	0.0268516	0.376037
MT-RNR2	0.388525	0.683925	0.130331	1.09454	0.026963	0.377197
SNAPC1	3.51825	0.0526514	0.271003	1.20665	0.0270854	0.378153
ABCF2	0.836983	0.450096	-0.0763068	0.948483	0.0270884	0.378153
ZC3H3	0.0470783	0.954137	-0.109915	0.926643	0.0272141	0.379507
ANKRD54	3.24578	0.0639832	-0.148497	0.90219	0.0273051	0.379976
MUTYH	0.641634	0.538714	-0.148793	0.902005	0.0273002	0.379976
FGGY	1.65911	0.219679	-0.256985	0.836835	0.0274402	0.38026
MBD2	0.472037	0.631665	0.0749469	1.05332	0.0274198	0.38026
SCLY	0.228454	0.798166	0.316874	1.24563	0.0273573	0.38026
CASP10	0.206192	0.815682	0.132765	1.09639	0.0273977	0.38026
AAK1	5.18123	0.0174983	0.0835623	1.05963	0.0275693	0.38147
CRHR1-IT1	0.776532	0.475645	0.230862	1.17354	0.0275851	0.38147
CECR5	1.13894	0.343409	-0.129589	0.914092	0.027715	0.3827
CSPG4P12	0.914259	0.419642	0.414429	1.33277	0.0277318	0.3827
SLC37A3	0.0378988	0.962891	0.176219	1.12992	0.0277723	0.382859
ZNF619	0.0222742	0.978001	0.205562	1.15314	0.027818	0.38309
RNF149	0.885553	0.430677	0.0871823	1.06229	0.0278491	0.38312
FAM111A	1.04304	0.373872	-0.0706936	0.95218	0.0279572	0.383581
ADSS	0.819247	0.457429	-0.0943136	0.936718	0.0280273	0.383581
RASGRP3	0.617446	0.550984	0.153792	1.11249	0.0280271	0.383581
DTD2	0.363622	0.700431	0.15684	1.11484	0.0279419	0.383581
NEK8	0.299226	0.745217	0.44233	1.3588	0.0279775	0.383581
CREG1	1.30065	0.298121	-0.117116	0.922029	0.0282108	0.385693
SNX2	3.31018	0.0610773	-0.0804359	0.945772	0.0284719	0.387264
MTND4P12	1.9767	0.169103	0.0939528	1.06729	0.028363	0.387264
GOLGA8R	0.575982	0.57275	0.359792	1.28324	0.028462	0.387264
TERF2IP	0.370782	0.69564	-0.0655062	0.95561	0.028387	0.387264
LENG9	0.211929	0.811127	0.312646	1.24198	0.028425	0.387264
PWWP2A	0.547548	0.588231	-0.153853	0.898847	0.0285893	0.388463
STIP1	8.48336	0.00278523	0.0569849	1.04029	0.0286799	0.388615
TBC1D10C	2.96089	0.0788325	-0.0987137	0.933865	0.0287179	0.388615
FNIP2	0.738329	0.492626	-0.115671	0.922953	0.0287084	0.388615
CTB-25B13.12	0.50028	0.615013	-0.505334	0.704497	0.0286873	0.388615
RUSC2	0.605797	0.557004	0.344064	1.26933	0.0288124	0.389496
TRBJ2-3	1.59345	0.232127	0.23839	1.17968	0.0290181	0.389966
BYSL	1.33798	0.288644	0.15278	1.11171	0.0290208	0.389966
FAM96A	0.595509	0.562382	-0.0922531	0.938057	0.0290213	0.389966
GZMH	0.306886	0.739726	0.108637	1.07821	0.0289882	0.389966
CCT6A	0.298929	0.745431	0.0549922	1.03885	0.0289618	0.389966
DHX37	0.151002	0.860986	-0.106627	0.928757	0.0290237	0.389966
UBE2N	1.51056	0.24898	-0.0535112	0.963588	0.0291233	0.390554
RP11-45M22.2	0.882597	0.431832	0.603133	1.51901	0.0291264	0.390554
ING1	0.550828	0.586422	0.178144	1.13143	0.0292367	0.391636
CCNG1	3.19111	0.0665713	-0.0621309	0.957848	0.0294048	0.393446
RP11-448G15.3	1.59039	0.232724	0.53616	1.45011	0.0294312	0.393446
RP11-346D14.1	1.34197	0.287649	0.27717	1.21182	0.029559	0.394756
WHAMMP3	1.34357	0.287251	-0.269539	0.829585	0.0296425	0.395473
ADTRP	2.66481	0.0984745	0.286412	1.2196	0.0296876	0.395675
RP11-135F9.3	0.500124	0.615104	0.380605	1.30189	0.0297902	0.396643
PAFAH2	1.54247	0.242334	-0.163183	0.893053	0.0298968	0.397663
ZNF683	1.77333	0.199763	-0.27821	0.824613	0.0300291	0.398122
LAGE3	1.63676	0.22383	-0.138707	0.908333	0.0299642	0.398122
MRPL37	1.36491	0.282012	-0.0712	0.951846	0.0301369	0.398122
GUF1	0.871742	0.436102	0.114813	1.08283	0.0301416	0.398122
SLC1A5	0.846709	0.44613	0.0908665	1.06501	0.0301388	0.398122
C10orf54	0.158342	0.854802	-0.100585	0.932655	0.0301113	0.398122
FAM234A	0.0104784	0.989583	-0.30451	0.809717	0.0301053	0.398122
COPZ2	1.14542	0.341454	0.424083	1.34172	0.030203	0.398535
CITED4	2.6686	0.0981911	0.481983	1.39666	0.030359	0.400195
ZNF354B	4.83347	0.0217793	0.328302	1.25553	0.0306411	0.403112
MNT	1.3488	0.285958	-0.141758	0.906414	0.0306119	0.403112
BTN2A1	0.233419	0.794318	-0.158908	0.895703	0.0306798	0.403221
RCC2	0.180644	0.836314	0.0592708	1.04194	0.0307315	0.403499
FBXO32	0.102934	0.902744	0.138575	1.10082	0.0309493	0.405956
PPP1R35	2.90121	0.0824099	-0.149853	0.901342	0.0310458	0.406434
CTDSP2	2.49345	0.112311	-0.0526372	0.964172	0.0311777	0.406434
GUSBP1	2.36724	0.123893	0.265343	1.20192	0.0312293	0.406434
NNT	0.984194	0.394055	0.0616442	1.04365	0.0312311	0.406434
FBXL12	0.899186	0.425396	-0.160116	0.894953	0.0310515	0.406434
ZNF174	0.591653	0.564413	-0.185505	0.879341	0.0311844	0.406434
ANLN	0.388753	0.683776	-0.111211	0.925811	0.0312284	0.406434
MRPL14	0.379642	0.689763	-0.120857	0.919641	0.0312242	0.406434
ACTBP11	2.90093	0.082427	-0.108721	0.92741	0.031421	0.40651
PELI3	1.10195	0.354819	0.238213	1.17953	0.0314115	0.40651
SLC20A1	0.915391	0.419213	0.0947281	1.06786	0.0313909	0.40651
IPO9	0.900878	0.424746	0.077157	1.05494	0.031282	0.40651
SRP14	0.287007	0.754072	-0.0633089	0.957067	0.0314037	0.40651
TRAC	0.0831905	0.920548	-0.0405531	0.972282	0.0313407	0.40651
BMI1	0.364394	0.699913	-0.117513	0.921775	0.031491	0.407017
RAB5C	0.197838	0.822365	0.122509	1.08863	0.0316074	0.408123
XPC	0.0104677	0.989593	0.0959449	1.06877	0.0316592	0.408395
IFT22	2.26629	0.134122	-0.221633	0.857594	0.0317153	0.40872
SELT	0.995385	0.390125	-0.074923	0.949393	0.0320052	0.411571
CEP78	0.387649	0.684498	-0.0978313	0.934437	0.0320159	0.411571
EEF1B2P2	0.228797	0.7979	-0.166088	0.891256	0.0320297	0.411571
GTF2B	0.43681	0.653145	0.103128	1.0741	0.0320629	0.411598
BTBD11	0.485669	0.623566	-0.0970324	0.934954	0.032169	0.412161
HELLS	0.0472475	0.953976	0.135057	1.09814	0.032163	0.412161
SASH1	0.0485511	0.95274	0.604775	1.52074	0.0322073	0.412254
DSTYK	5.67878	0.0129161	0.156147	1.11431	0.0322997	0.413037
PRKCSH	0.312726	0.735569	-0.0569894	0.961268	0.0323514	0.413143
COL4A3BP	0.119744	0.887889	0.0859713	1.0614	0.0323704	0.413143
ZNF620	0.478541	0.627786	0.306566	1.23676	0.032436	0.413582
SLFN11	1.95681	0.171857	0.108522	1.07812	0.0325772	0.414809
TGS1	1.53507	0.243859	-0.0969011	0.935039	0.0326253	0.414809
GNAO1	0.32542	0.726624	0.353823	1.27794	0.0326262	0.414809
TMEM55B	0.376239	0.692013	-0.11141	0.925683	0.032687	0.415184
SDHAF4	1.64555	0.222187	0.232331	1.17473	0.0327633	0.415755
GRIPAP1	1.04256	0.374032	0.0962124	1.06896	0.0328038	0.415871
TRBV4-2	2.70364	0.0956113	-0.220272	0.858403	0.0331832	0.417752
SELL	1.59679	0.231475	0.0323708	1.02269	0.0331814	0.417752
RPL3P3	1.5308	0.244743	-0.169413	0.889205	0.0331542	0.417752
CDKL5	0.947857	0.407125	0.304459	1.23496	0.0331061	0.417752
PIK3CA	0.598409	0.56086	-0.0890238	0.940159	0.0330605	0.417752
RP11-73M18.8	0.300473	0.74432	0.291962	1.2243	0.0330228	0.417752
ATP6V1C1	0.136176	0.873631	0.109773	1.07906	0.0331617	0.417752
ISG20L2	0.050582	0.950819	0.106445	1.07657	0.0332045	0.417752
CRYZL1	0.661073	0.529074	0.144924	1.10567	0.0332448	0.417863
DIP2A	0.188552	0.829866	0.103099	1.07408	0.0332862	0.417986
GPCPD1	0.955323	0.404401	0.110365	1.0795	0.0334282	0.419372
NUMB	0.410964	0.669424	-0.101021	0.932373	0.0335282	0.420229
MIDN	2.0127	0.164244	-0.0959154	0.935678	0.0336452	0.421296
ST6GALNAC4	2.44563	0.116551	-0.107814	0.927993	0.0337278	0.421644
RP11-69L16.5	1.99343	0.166826	-0.0736304	0.950244	0.0337366	0.421644
FUT4	1.96099	0.171275	-0.151252	0.900469	0.0338288	0.422246
GCA	0.570916	0.575474	0.166431	1.12228	0.033869	0.422246
TMEM106B	0.205687	0.816084	-0.0848827	0.942861	0.0338804	0.422246
KIAA0232	1.61076	0.22877	0.10642	1.07655	0.033916	0.422292
LINC00324	4.38945	0.0290449	-0.329761	0.795668	0.0341092	0.423901
MT-CO2	1.59377	0.232063	0.0730844	1.05196	0.0340783	0.423901
CBX7	1.66191	0.219164	-0.125967	0.91639	0.0342275	0.424119
SETD6	0.596878	0.561663	0.191526	1.14197	0.0342233	0.424119
ZNF517	0.536208	0.594536	0.259634	1.19718	0.0341604	0.424119
TRPS1	0.470331	0.632687	0.171974	1.1266	0.0342548	0.424119
ATXN2	0.632185	0.54347	0.116597	1.08417	0.0344151	0.425706
NCF1	0.858911	0.441211	-0.144244	0.904854	0.0345773	0.427313
FAM161B	0.314126	0.734577	0.479242	1.39401	0.0346761	0.427919
DIAPH2	0.204967	0.816658	0.140113	1.10199	0.0346909	0.427919
NUDCD3	1.62694	0.225682	-0.0741622	0.949894	0.0348092	0.427953
MT-CO3	1.32906	0.290876	0.0621335	1.04401	0.0348061	0.427953
NKG7	0.39512	0.679627	0.0712689	1.05064	0.0348228	0.427953
GTF2F1	0.157092	0.855852	-0.0690506	0.953265	0.0347978	0.427953
PICK1	0.718314	0.501792	0.2494	1.18871	0.0348648	0.428071
CRIP1	1.97323	0.16958	0.207416	1.15462	0.0350251	0.428891
NBR2	1.91765	0.177426	-0.283378	0.821665	0.0350212	0.428891
IL6R	1.85028	0.187486	0.124383	1.09004	0.0350287	0.428891
HNRNPA1P39	0.358715	0.703736	-0.21751	0.860049	0.0350641	0.428928
ASB7	1.075	0.363396	0.120935	1.08744	0.0353025	0.431446
ITGAE	0.363434	0.700557	0.0996219	1.07149	0.035366	0.431577
RPAP1	0.244949	0.78546	0.107989	1.07772	0.0353784	0.431577
EEF1E1	0.122593	0.885398	-0.243687	0.844584	0.0354327	0.431842
UGCG	1.47566	0.256482	0.128664	1.09328	0.035487	0.432106
ZCCHC10	0.868538	0.437371	0.154661	1.11316	0.0355499	0.432302
RYK	0.554951	0.584156	0.215061	1.16075	0.0356662	0.432302
DCTN5	0.357191	0.704766	-0.0808321	0.945512	0.0355928	0.432302
KCNQ1OT1	0.196301	0.823602	0.263422	1.20032	0.0356188	0.432302
SSR3	0.0697986	0.932847	-0.05577	0.962081	0.0356587	0.432302
MS4A7	0.191766	0.827261	-0.844665	0.55684	0.035732	0.432431
ATP9A	0.0744761	0.928531	0.371669	1.29385	0.0357422	0.432431
CREBZF	0.0882278	0.915969	-0.109434	0.926952	0.0358249	0.432642
DNTTIP1	0.0659349	0.93643	0.137496	1.09999	0.0358085	0.432642
CFAP36	0.926787	0.414925	-0.129476	0.914163	0.0358921	0.43297
LMO2	0.201199	0.819669	-0.386244	0.765119	0.0359175	0.43297
CFL2	0.511548	0.608508	0.261922	1.19907	0.035961	0.433024
COPB1	0.0944957	0.910306	-0.0542442	0.963099	0.0359872	0.433024
UQCRC1	0.804139	0.463781	-0.0615998	0.958201	0.0362204	0.435039
PTTG1IP	0.236017	0.792313	-0.0650024	0.955944	0.036212	0.435039
ZNF268	1.29465	0.299678	0.166479	1.12232	0.0362594	0.435113
PHLDA3	3.46772	0.0545713	-0.603397	0.658202	0.0364492	0.436868
IFIH1	0.745922	0.489197	-0.105016	0.929795	0.0364716	0.436868
MTCO2P12	2.21243	0.139963	0.0788898	1.0562	0.036994	0.43708
LINC01128	1.51363	0.248332	-0.199618	0.870781	0.0365711	0.43708
GAS7	1.49619	0.252039	-0.224079	0.856141	0.0368806	0.43708
PDS5A	1.4574	0.260508	0.051489	1.03633	0.0369581	0.43708
GOLPH3L	1.39593	0.274587	-0.152767	0.899524	0.0367372	0.43708
AC092669.3	1.38865	0.276309	0.370618	1.29291	0.036892	0.43708
KPNA3	1.38597	0.276947	-0.0872726	0.941301	0.0366538	0.43708
MOGS	1.3386	0.288489	-0.0862733	0.941953	0.0366944	0.43708
RNASEH2C	0.890774	0.428646	-0.123115	0.918203	0.0366986	0.43708
ARHGAP18	0.816239	0.458686	-0.151376	0.900391	0.0369047	0.43708
JADE1	0.548791	0.587545	-0.113479	0.924356	0.0369905	0.43708
FBRS	0.428682	0.658216	-0.0834397	0.943805	0.0367284	0.43708
LINC00892	0.394753	0.679865	0.396783	1.31657	0.0370172	0.43708
TFRC	0.237982	0.790799	0.0618551	1.04381	0.0366851	0.43708
SLC16A3	0.135676	0.874061	-0.0932638	0.9374	0.036754	0.43708
PRPS1	0.107905	0.898323	0.0648927	1.04601	0.0369824	0.43708
PICALM	2.70914	0.0952134	0.0665804	1.04723	0.0371275	0.437602
RASGRP2	0.606777	0.556495	-0.114766	0.923532	0.0371163	0.437602
APOBEC3C	0.438288	0.652227	-0.0502824	0.965747	0.0372795	0.439003
IL23A	2.44189	0.11689	-0.349216	0.785011	0.037377	0.439761
TRAV12-3	1.84419	0.188426	-0.208036	0.865715	0.0375179	0.440246
TMEM238	1.05218	0.370841	-0.163168	0.893062	0.0374848	0.440246
UBN1	0.780582	0.473884	-0.0744585	0.949698	0.0375037	0.440246
EFNA4	5.39884	0.0153018	0.436192	1.35303	0.0375599	0.440348
ACOX3	0.369901	0.696228	0.143782	1.1048	0.037633	0.440816
PUM1	4.10989	0.0349958	0.0819376	1.05844	0.0377012	0.441015
FAM207A	3.07808	0.0723022	-0.154824	0.898242	0.0378165	0.441015
DHRS3	1.89539	0.180682	0.0944178	1.06763	0.0377715	0.441015
NME2P1	0.69635	0.51207	-0.333492	0.793613	0.0377199	0.441015
USMG5P1	0.132276	0.876992	0.22836	1.1715	0.0377877	0.441015
ARL2	0.501804	0.614129	-0.149144	0.901785	0.0379238	0.441877
ATP8B1	4.15622	0.0339217	0.420951	1.33881	0.0380624	0.442377
ADIPOR1	1.33437	0.289545	-0.0616641	0.958158	0.0380827	0.442377
P2RY10	0.377461	0.691204	-0.106682	0.928722	0.0381003	0.442377
NRDE2	0.373199	0.694031	-0.114597	0.92364	0.0380456	0.442377
CTD-2201E18.3	1.27206	0.305619	-0.217758	0.8599	0.0381657	0.442749
PSMD4	0.795664	0.467388	-0.0514473	0.964968	0.0383552	0.444169
ANKRD30BL	0.762698	0.481717	0.349835	1.27442	0.0383432	0.444169
ARL15	0.390502	0.682633	-0.253758	0.838709	0.0384705	0.445116
KCTD18	1.98158	0.168436	0.136978	1.0996	0.0385783	0.445974
TRIM23	3.55449	0.0513212	-0.206799	0.866457	0.0387587	0.446383
CHPF	2.87555	0.0840034	-0.125052	0.916971	0.0389079	0.446383
UBE2L4	1.73318	0.206524	0.334952	1.26134	0.0388705	0.446383
PITRM1	1.12072	0.348978	0.07259	1.0516	0.038723	0.446383
MRPL54	0.829421	0.453207	0.109376	1.07876	0.0388244	0.446383
SRM	0.438076	0.652359	-0.0767974	0.94816	0.0387552	0.446383
C6orf120	0.218291	0.80611	-0.116581	0.922371	0.038917	0.446383
PASK	0.10487	0.90102	-0.0729016	0.950724	0.0386862	0.446383
C20orf96	0.0544821	0.94714	0.356313	1.28015	0.0388515	0.446383
CCNF	1.06051	0.368105	-0.08425	0.943275	0.0390778	0.447453
MKLN1	0.437084	0.652974	-0.0924026	0.937959	0.039067	0.447453
CLIP4	3.5102	0.0529521	0.145279	1.10594	0.039114	0.447481
PHLPP2	1.21809	0.320348	0.157631	1.11545	0.0392305	0.448426
AKAP5	0.175248	0.840746	-0.226793	0.854532	0.039325	0.449119
NRP1	1.93576	0.174826	-0.361497	0.778357	0.039457	0.450238
ZNF805	0.19819	0.822082	0.241995	1.18263	0.0395051	0.450399
MYO19	0.509089	0.609921	0.141168	1.1028	0.0396372	0.451517
SLC7A5	4.36173	0.0295812	0.0571102	1.04038	0.0398228	0.451823
ZFYVE26	3.32328	0.0605044	0.164497	1.12078	0.039941	0.451823
S100A4	3.23048	0.0646959	-0.0565025	0.961592	0.0398488	0.451823
CXorf23	1.35188	0.285199	0.278787	1.21317	0.0399581	0.451823
VAPA	0.733274	0.494923	-0.0486891	0.966814	0.0398713	0.451823
CCL24	0.509823	0.609499	-0.364053	0.776979	0.0397165	0.451823
RNF145	0.450975	0.644411	0.0718088	1.05103	0.039848	0.451823
LINC00239	0.0997971	0.905547	-0.374992	0.77111	0.0398926	0.451823
SLC29A1	0.00335458	0.996652	0.0922159	1.06601	0.0399711	0.451823
DNAH17	1.5521	0.240369	0.322937	1.25087	0.0400165	0.451951
S100A6	1.3346	0.289488	-0.0737181	0.950186	0.0400612	0.45207
RP3-425C14.4	2.75669	0.0918478	0.395643	1.31553	0.0401804	0.453029
DGKA	4.54065	0.0263038	0.0626446	1.04438	0.0404029	0.455151
CBLB	1.8414	0.188858	0.0924757	1.0662	0.0405086	0.455919
SIPA1	0.896496	0.426433	-0.0654795	0.955628	0.0405399	0.455919
RCBTB1	0.784153	0.472336	0.116483	1.08409	0.0405814	0.455999
PROSER1	1.53948	0.242949	0.0750554	1.0534	0.0407114	0.456298
ARID3A	0.608917	0.555384	0.0929535	1.06655	0.0406753	0.456298
MT-RNR1	0.0615515	0.940513	0.214936	1.16065	0.0406955	0.456298
ARL4D	2.39317	0.121408	-0.465125	0.724408	0.0408568	0.45754
TSPAN2	0.740568	0.491612	-0.377452	0.769796	0.0409444	0.458135
ADH5P4	3.20425	0.0659388	-0.180556	0.882363	0.0409849	0.458201
SH3RF3	5.1025	0.0183781	-0.642893	0.640428	0.0410933	0.458583
KIAA0319L	1.60052	0.230748	0.101492	1.07288	0.0410915	0.458583
SCAMP3	1.31554	0.294301	0.0788566	1.05618	0.0411593	0.458583
RAB40C	0.775293	0.476185	0.156696	1.11473	0.0411922	0.458583
MFF	0.0506528	0.950752	0.08465	1.06043	0.0411637	0.458583
TMEM68	1.23852	0.31468	0.25623	1.19435	0.0413442	0.459503
LINC01137	0.235021	0.79308	-0.288941	0.818503	0.0413264	0.459503
SERINC5	2.44967	0.116185	0.0723445	1.05142	0.0414645	0.459927
GATM	0.935726	0.411596	0.545975	1.46001	0.0414865	0.459927
SH3BGRL3	0.0525921	0.948921	-0.0600333	0.959242	0.0414465	0.459927
TAF4	0.287223	0.753914	-0.135173	0.910561	0.0415351	0.460081
METTL6	0.741049	0.491394	-0.175643	0.885373	0.0415914	0.460296
SLC15A4	0.388141	0.684176	-0.125256	0.916841	0.041624	0.460296
MTRNR2L12	0.359809	0.702998	0.125305	1.09074	0.0418711	0.462642
TAF1B	3.16604	0.0677973	0.16691	1.12265	0.0419735	0.462665
GNG5	1.53348	0.244187	-0.0668324	0.954732	0.0419779	0.462665
SEC11C	1.43597	0.265321	-0.0837213	0.943621	0.0419277	0.462665
KIN	2.6398	0.100369	-0.168108	0.890009	0.0421395	0.462901
UBE2G1	2.23037	0.137987	-0.0683548	0.953725	0.0422967	0.462901
RP11-737O24.3	1.34001	0.288138	0.3965	1.31631	0.0422496	0.462901
HMGB1P24	1.30189	0.297801	-0.202045	0.869317	0.0423488	0.462901
CTA-276O3.4	1.17829	0.331719	-0.227117	0.854341	0.0421537	0.462901
SH3BP2	0.825127	0.454983	-0.0780467	0.947339	0.0423142	0.462901
SLC24A1	0.639769	0.539649	0.247117	1.18683	0.0422744	0.462901
MTRNR2L1	0.494278	0.61851	0.156217	1.11436	0.042035	0.462901
SNAPC2	0.477316	0.628515	-0.142491	0.905953	0.0422389	0.462901
SH2D1A	0.256272	0.776868	-0.0604284	0.958979	0.0422096	0.462901
FAF2	6.03967	0.0104315	-0.0815072	0.94507	0.0424071	0.462937
BCL6	0.187376	0.830822	0.250973	1.19001	0.0424219	0.462937
ZNF267	0.213967	0.809516	0.102565	1.07368	0.0424681	0.46306
RPS15A	0.754958	0.485152	-0.0616371	0.958176	0.0425599	0.463298
WDR92	0.0144325	0.985683	0.240173	1.18113	0.0425451	0.463298
LCOR	1.70906	0.210708	0.186455	1.13796	0.0426107	0.46347
CDH1	1.05788	0.368968	0.192869	1.14303	0.0428166	0.465107
MRFAP1L1	0.573357	0.57416	-0.081643	0.944981	0.042836	0.465107
ARMC8	0.50974	0.609546	0.132966	1.09655	0.0429718	0.465107
TRAF3	0.402234	0.675024	-0.0798207	0.946175	0.0428942	0.465107
VWA9	0.23341	0.794325	0.0751914	1.0535	0.0429583	0.465107
TUBA4B	0.0263669	0.974017	-0.154034	0.898734	0.0429511	0.465107
RPL9P9	1.39892	0.273882	-0.057355	0.961024	0.0430205	0.465254
RP11-673C5.1	1.10088	0.355153	-0.106349	0.928936	0.0431259	0.465649
PDCL	0.513355	0.607471	0.128825	1.0934	0.0431274	0.465649
LYSMD2	1.97493	0.169347	-0.111597	0.925563	0.0432332	0.466217
RP11-404F10.2	0.545485	0.589373	0.518091	1.43206	0.0432503	0.466217
RPS19	0.829356	0.453233	-0.0568254	0.961377	0.0433114	0.466275
POLR3E	0.516922	0.605431	-0.0798611	0.946149	0.0433613	0.466275
SEPSECS	0.430396	0.657143	0.203662	1.15162	0.0433408	0.466275
GCNT2	0.586468	0.567156	-0.371576	0.772938	0.0434071	0.466389
TYW3	4.46058	0.0277174	-0.143588	0.905265	0.0434689	0.466674
GNA15	0.520121	0.603609	-0.098475	0.93402	0.043532	0.466973
UNC13B	0.309579	0.737806	0.489977	1.40442	0.0436119	0.467452
ATP2A2	6.15998	0.00972585	0.0573941	1.04058	0.044294	0.469542
MTR	2.5529	0.107278	0.0930085	1.06659	0.0443347	0.469542
C9orf78	2.53726	0.108577	-0.0754192	0.949066	0.04422	0.469542
POP7	2.51044	0.110846	-0.125311	0.916807	0.0442934	0.469542
RCAN3	2.19069	0.1424	0.0529056	1.03735	0.043893	0.469542
VNN2	1.68881	0.214295	-0.221676	0.857569	0.0441193	0.469542
SUPT20H	1.57894	0.234982	0.0936421	1.06706	0.0443386	0.469542
KIF5C	1.32878	0.290948	0.164954	1.12113	0.0442106	0.469542
COQ3	1.13583	0.344354	0.287437	1.22047	0.0441384	0.469542
TIMM21	0.907148	0.422346	0.148965	1.10877	0.0441257	0.469542
MICAL3	0.576438	0.572506	0.119184	1.08612	0.0442489	0.469542
C17orf53	0.382608	0.687807	-0.241776	0.845704	0.0440727	0.469542
E2F7	0.349626	0.709903	0.180683	1.13342	0.0442287	0.469542
NMRK1	0.323719	0.727816	0.119672	1.08649	0.0442863	0.469542
GMEB2	0.00372538	0.996282	-0.102162	0.931636	0.0443269	0.469542
SMARCE1	0.0184712	0.981718	-0.0900677	0.939479	0.0443878	0.469688
NCALD	0.831324	0.452421	0.10751	1.07737	0.0446687	0.471424
SGCB	0.685718	0.51713	0.173594	1.12786	0.0446942	0.471424
CENPP	0.606561	0.556607	-0.194934	0.873613	0.0446271	0.471424
ZNF45	0.522324	0.602357	-0.164464	0.89226	0.0446499	0.471424
RP11-609N14.4	0.287425	0.753767	0.356514	1.28033	0.0447757	0.471908
TMEM213	0.658879	0.530153	0.298853	1.23017	0.0448539	0.472357
GLYR1	1.32401	0.29215	-0.0783712	0.947126	0.0451996	0.474692
RDX	1.28919	0.301103	-0.111228	0.925799	0.0451278	0.474692
CD1B	1.12716	0.346999	0.626679	1.54401	0.045219	0.474692
BSPRY	1.02932	0.378472	-0.248239	0.841923	0.045173	0.474692
AIFM1	2.27288	0.133426	0.0674948	1.0479	0.0452665	0.474814
CACTIN	0.201344	0.819553	-0.133379	0.911694	0.0453185	0.474984
JMJD8	2.08196	0.155328	-0.201433	0.869686	0.0453653	0.475099
GAK	1.35103	0.285408	0.0576535	1.04077	0.045711	0.478341
DNAJB1P1	0.776963	0.475457	-0.26862	0.830113	0.0457579	0.478392
PNRC2	0.499582	0.615419	-0.0580516	0.960561	0.0457881	0.478392
EMC1	3.34564	0.0595407	0.0852125	1.06084	0.0459331	0.478612
TIPIN	0.842912	0.447674	0.166637	1.12244	0.0459222	0.478612
L3MBTL3	0.338734	0.717373	0.205793	1.15332	0.0459537	0.478612
RNF8	0.0474299	0.953803	-0.160157	0.894928	0.0459352	0.478612
KCNC4	3.71767	0.0457784	-0.163534	0.892836	0.0464752	0.480342
HMGB1	2.30949	0.129633	-0.0426274	0.970885	0.0463914	0.480342
HAGHL	1.03564	0.376345	0.212773	1.15891	0.0464946	0.480342
SAV1	0.859326	0.441044	-0.13612	0.909963	0.0462675	0.480342
N4BP2L2-IT2	0.841942	0.448069	0.376678	1.29835	0.0461948	0.480342
CDK5RAP1	0.66389	0.527694	-0.127475	0.915432	0.0461611	0.480342
TMX3	0.650669	0.53421	0.0973608	1.06981	0.0463263	0.480342
SENP6	0.563997	0.579219	0.10385	1.07464	0.0463667	0.480342
AP2A2	0.343181	0.714313	-0.0812353	0.945248	0.0465186	0.480342
GGNBP2	0.253434	0.779012	-0.0695337	0.952946	0.0462624	0.480342
RNF216P1	0.126938	0.881616	-0.155318	0.897935	0.0464886	0.480342
GDAP1	1.16481	0.335673	-0.191717	0.875563	0.0465682	0.48048
DERL3	0.366658	0.698395	0.236498	1.17813	0.0466816	0.481275
TUBB4B	1.17065	0.333956	-0.0533269	0.963711	0.046762	0.481729
RASSF3	0.473824	0.630596	-0.0808852	0.945477	0.0468242	0.481803
ZNF155	0.230048	0.796929	-0.550135	0.682956	0.046842	0.481803
MCFD2	0.486968	0.6228	-0.0933634	0.937335	0.0469475	0.48214
RP1-39G22.7	0.221909	0.803272	0.359968	1.2834	0.0469113	0.48214
TNKS2	4.33522	0.0301046	-0.0711859	0.951855	0.0471361	0.48338
YME1L1	3.99615	0.0377975	-0.0527878	0.964072	0.0473869	0.48338
SECISBP2L	3.35378	0.0591941	0.0981396	1.07039	0.0473967	0.48338
GFER	1.82202	0.191894	-0.140488	0.907212	0.0472937	0.48338
ATP13A1	1.46247	0.259383	0.0660288	1.04683	0.0473315	0.48338
H3F3AP4	1.10641	0.353419	-0.0621839	0.957813	0.0473864	0.48338
FYN	0.203575	0.817769	-0.0447037	0.969489	0.0472099	0.48338
FAM134B	0.102917	0.90276	0.106851	1.07687	0.0473479	0.48338
CEACAM21	0.0923467	0.912243	0.148656	1.10854	0.0473875	0.48338
USE1	1.9625	0.171064	0.12642	1.09158	0.0474431	0.483482
PTPN18	5.57799	0.0137235	-0.0804952	0.945733	0.0476526	0.484677
SIN3A	1.06702	0.36598	-0.0660472	0.955252	0.0476702	0.484677
TRAF4	0.366162	0.698727	-0.112159	0.925202	0.0476042	0.484677
TMEM212	0.54734	0.588346	0.324579	1.2523	0.0477732	0.484981
ADCK1	0.0788504	0.924514	0.286792	1.21992	0.0477547	0.484981
SLC35A2	0.525467	0.600577	0.139812	1.10176	0.0478357	0.485151
MID2	0.223795	0.801797	-0.291362	0.81713	0.0478632	0.485151
SPECC1L	0.934443	0.412071	-0.118116	0.92139	0.0479471	0.485629
CLIP3	0.215625	0.808208	0.433535	1.35054	0.0480022	0.485816
NCBP2-AS2	2.88993	0.0831062	-0.165858	0.891398	0.0481063	0.486127
VPS13C	1.0442	0.373486	0.0677232	1.04806	0.0480702	0.486127
SLC30A9	2.70278	0.0956736	-0.102553	0.931384	0.0482222	0.486927
PSMB6	0.848306	0.445483	-0.104464	0.93015	0.0482723	0.487061
SLC39A6	3.29026	0.0619601	-0.107608	0.928125	0.0485944	0.487129
RP11-27I1.4	3.12644	0.069785	-0.383518	0.766566	0.0483345	0.487129
TTLL5	3.03471	0.0746455	0.144713	1.10551	0.0485554	0.487129
RP11-864N7.2	2.05342	0.158934	-0.0813926	0.945145	0.0487203	0.487129
ZNF287	1.48633	0.254162	-0.202379	0.869116	0.0483622	0.487129
TLE1	1.27806	0.304027	-0.285545	0.820432	0.0484683	0.487129
ACVR1C	0.730709	0.496093	0.331531	1.25835	0.0484521	0.487129
KIAA1841	0.610105	0.554769	0.295956	1.2277	0.0486579	0.487129
ZNF821	0.442185	0.649815	-0.360673	0.778801	0.0485306	0.487129
ARHGAP27	0.423158	0.661687	0.0811871	1.05789	0.0487134	0.487129
SLX4IP	0.0640524	0.938181	0.172271	1.12683	0.0486971	0.487129
IFIT2	0.0525639	0.948947	0.133061	1.09662	0.0486979	0.487129
ALG13	1.55065	0.240664	0.124952	1.09047	0.0489467	0.487577
TNFAIP8	1.04452	0.373379	0.0548211	1.03873	0.0488474	0.487577
CARF	0.876439	0.434249	0.212056	1.15834	0.0489859	0.487577
NOC4L	0.720473	0.500794	0.108401	1.07803	0.0490043	0.487577
BCAT1	0.313343	0.735132	0.074092	1.0527	0.0490963	0.487577
KIZ	0.285836	0.754927	-0.166466	0.891023	0.0488385	0.487577
POLR3A	0.234478	0.7935	0.113445	1.08181	0.0490304	0.487577
GPD2	0.232258	0.795216	0.114036	1.08225	0.0489052	0.487577
MMAA	0.220287	0.804543	0.214483	1.16029	0.0490721	0.487577
CYTH2	2.60516	0.103063	-0.10702	0.928504	0.0491451	0.487682
LGALS3	1.12013	0.34916	-0.0863841	0.94188	0.0493277	0.487682
XRCC2	0.85269	0.443711	0.202639	1.1508	0.0492946	0.487682
SPIN4	0.780471	0.473932	-0.204214	0.868012	0.0492221	0.487682
DRAM1	0.512894	0.607736	0.165475	1.12154	0.0493211	0.487682
AP000648.5	0.274109	0.763546	-0.346561	0.786457	0.0492854	0.487682
FADD	0.418446	0.664665	-0.135932	0.910082	0.0494433	0.48846
RGPD5	2.62203	0.101741	0.105626	1.07596	0.0495121	0.48853
B4GALNT3	0.195516	0.824234	0.277866	1.2124	0.0495242	0.48853
EPB41	0.117646	0.889728	0.0468629	1.03302	0.0496415	0.489323
RBM4	0.0789762	0.924399	0.199127	1.148	0.0497078	0.489612
TESC	1.16845	0.334603	0.139294	1.10137	0.0497584	0.489747
GLCE	2.26818	0.133922	-0.269812	0.829428	0.0499174	0.490583
C21orf58	1.1451	0.34155	-0.155724	0.897682	0.0499029	0.490583
BCLAF1	3.06849	0.0728132	-0.0551715	0.96248	0.05007	0.49139
WDR45B	0.326177	0.726095	-0.0933092	0.93737	0.0500737	0.49139
ARL8A	1.44102	0.264178	-0.103624	0.930692	0.0502667	0.492457
MAD2L1BP	0.404898	0.67331	-0.112298	0.925113	0.0502939	0.492457
FLJ37453	0.12901	0.879817	-0.41263	0.751252	0.0502855	0.492457
SNX27	0.606319	0.556732	0.106532	1.07664	0.0503392	0.492536
MTFR1	2.03053	0.161896	-0.183155	0.880775	0.0504473	0.492866
NAV1	0.158219	0.854905	0.222192	1.1665	0.0504175	0.492866
FOSL1	0.0297049	0.970782	0.359322	1.28282	0.0505223	0.493235
SSBP2	0.328336	0.724587	0.156154	1.11431	0.0506407	0.494027
CASC3	1.95995	0.17142	-0.0639172	0.956663	0.0507237	0.494283
METTL8	0.151683	0.860411	0.157579	1.11541	0.0507416	0.494283
C8orf82	2.68637	0.0968731	-0.147053	0.903093	0.0509435	0.494432
L2HGDH	2.51828	0.110178	0.151371	1.11062	0.0508532	0.494432
ECI1	0.819295	0.457409	-0.105563	0.929442	0.0509099	0.494432
C11orf21	0.222331	0.802941	-0.18879	0.877341	0.0508804	0.494432
TTC7A	0.0401356	0.96075	-0.0625998	0.957537	0.0508203	0.494432
OGFR	0.10631	0.899739	-0.122607	0.918526	0.0510631	0.49523
IL1R1	0.183534	0.833951	0.291362	1.22379	0.0511087	0.495309
RP11-40C6.2	3.17643	0.0672859	-0.108578	0.927502	0.0512919	0.495565
PPA1	2.4556	0.115652	-0.055338	0.962369	0.0513285	0.495565
TP53BP1	2.34454	0.126115	-0.116599	0.922359	0.0513119	0.495565
CAB39	1.68639	0.214727	0.0428182	1.03012	0.0512276	0.495565
TRIM16L	1.06556	0.366456	0.218183	1.16327	0.0511925	0.495565
ZNF772	0.150065	0.861779	0.247936	1.18751	0.0513595	0.495565
ZNF460	1.25456	0.31031	0.239006	1.18018	0.051403	0.495624
RP1-283E3.8	0.0128524	0.987239	0.397599	1.31731	0.0514599	0.495812
FAM89A	0.835231	0.450815	0.173937	1.12813	0.0516125	0.49677
NT5DC2	0.737907	0.492817	-0.132065	0.912524	0.0516344	0.49677
TRMT5	0.761868	0.482084	-0.1086	0.927488	0.0516913	0.496957
TP53	0.959947	0.402723	0.0481425	1.03393	0.0518022	0.497662
RP4-756H11.5	1.32556	0.291758	0.316537	1.24534	0.0519843	0.499049
NR4A2	0.810881	0.460935	-0.292987	0.81621	0.0520912	0.499352
CHCHD6	0.166295	0.848157	-0.246768	0.842782	0.0520664	0.499352
C14orf142	0.352007	0.708281	-0.145877	0.90383	0.0521624	0.499672
WDR31	4.20059	0.0329275	0.329788	1.25683	0.0523883	0.499688
ADH5	1.42378	0.268106	-0.0632248	0.957122	0.0523903	0.499688
KIAA1683	1.30736	0.296392	-0.636496	0.643274	0.0523459	0.499688
C1QB	0.82223	0.456186	0.327492	1.25483	0.0522418	0.499688
SCYL3	0.421996	0.66242	0.149784	1.1094	0.0522741	0.499688
MTRNR2L10	0.0841366	0.919686	0.231598	1.17413	0.0523519	0.499688
ZSCAN21	1.48973	0.253427	-0.394229	0.760896	0.052475	0.500136
RPL37	1.75141	0.203423	-0.0486569	0.966836	0.0527568	0.50246
LNPEP	4.15301	0.0339947	0.0733462	1.05215	0.0529224	0.503313
FUBP1	2.12689	0.149833	-0.0632603	0.957099	0.052887	0.503313
RCN1	0.141545	0.869029	-0.151478	0.900328	0.0529711	0.503416
ZNF696	2.45616	0.115602	0.23581	1.17757	0.0530983	0.504263
KIF3C	2.36468	0.124142	-0.169929	0.888886	0.0531662	0.504546
CDK6	2.28049	0.132627	0.0694052	1.04928	0.0532293	0.504783
FAM126A	2.5433	0.108074	0.150818	1.1102	0.053421	0.505515
DHCR24	0.309876	0.737595	-0.0535073	0.963591	0.0533841	0.505515
CETN3	0.207333	0.814774	0.153706	1.11242	0.0533987	0.505515
ASCC3	2.41793	0.119088	-0.0710629	0.951936	0.0536407	0.50687
HLA-H	1.716	0.209495	-0.0570027	0.961259	0.0536044	0.50687
PHF7	4.57408	0.0257375	0.18228	1.13468	0.0539979	0.508789
BRD3	2.06654	0.157265	-0.0957863	0.935762	0.0540357	0.508789
C1QTNF6	1.99088	0.16717	0.238741	1.17996	0.0539241	0.508789
STX5	1.41143	0.270958	-0.103311	0.930894	0.0539946	0.508789
GOLGA8N	0.276843	0.761527	0.290453	1.22302	0.0539706	0.508789
AC016700.6	4.87722	0.0211812	-0.111543	0.925598	0.0546618	0.509613
GLI4	3.79136	0.0434973	0.26559	1.20213	0.0546303	0.509613
ZNF830	2.8439	0.086016	-0.167809	0.890194	0.0546184	0.509613
LMO4	2.84068	0.0862241	0.130423	1.09461	0.0546051	0.509613
DDX39B	1.08433	0.360402	0.131455	1.0954	0.0545272	0.509613
GPR89C	1.08338	0.360706	0.164543	1.12081	0.0546321	0.509613
RP11-264I13.2	1.0165	0.382829	0.308855	1.23872	0.0542934	0.509613
CDCA4	0.911481	0.420696	-0.0788094	0.946839	0.0543445	0.509613
SLC35E1	0.839867	0.448916	-0.0765104	0.948349	0.054324	0.509613
SLC10A7	0.803394	0.464097	-0.139764	0.907668	0.0545418	0.509613
EIF2B3	0.780776	0.473799	-0.127796	0.915229	0.0545992	0.509613
PSMD5-AS1	0.773301	0.477056	0.136706	1.09939	0.0545086	0.509613
RP11-405A12.1	0.440558	0.650821	0.192192	1.1425	0.0545887	0.509613
PAOX	0.36778	0.697644	-0.222951	0.856811	0.05466	0.509613
GABBR1	0.127036	0.88153	-0.388167	0.7641	0.0547526	0.510101
BEND3	4.25523	0.0317475	-0.289386	0.81825	0.0551746	0.511175
VPS72	2.91285	0.0816982	-0.0915071	0.938542	0.0550907	0.511175
ZNF548	2.5349	0.108775	0.182172	1.13459	0.0553696	0.511175
SETD1B	1.4999	0.251245	0.110735	1.07978	0.0550533	0.511175
PLPP6	1.18575	0.329555	0.223436	1.16751	0.0549327	0.511175
UBXN10	1.13046	0.345988	-0.586303	0.666048	0.0552723	0.511175
IAH1	0.876716	0.43414	-0.0886804	0.940383	0.0553609	0.511175
NOA1	0.591836	0.564316	-0.0851526	0.942685	0.0552494	0.511175
TIMM9	0.406181	0.672486	0.158296	1.11597	0.055327	0.511175
RP11-326C3.11	0.280663	0.758715	0.29605	1.22778	0.0550804	0.511175
SNX8	0.207596	0.814565	-0.11607	0.922698	0.0553391	0.511175
CRTAM	0.128958	0.879863	0.187411	1.13872	0.0551113	0.511175
GIMAP2	0.117519	0.889839	-0.0897997	0.939653	0.0553417	0.511175
GPR155	2.28906	0.131735	0.121369	1.08777	0.0554253	0.511333
ESF1	2.57317	0.105621	0.150076	1.10963	0.0556079	0.511661
RPL7P32	0.504172	0.612758	-0.0788432	0.946817	0.0556154	0.511661
AC009403.2	0.213214	0.810111	0.296241	1.22794	0.0555444	0.511661
DHX57	0.0500482	0.951323	-0.111099	0.925882	0.0556087	0.511661
PAK2	3.29144	0.0619073	0.0538444	1.03803	0.0557019	0.512007
ABHD4	0.857476	0.441786	-0.123781	0.917779	0.0557303	0.512007
CLCN4	1.45958	0.260024	-0.64083	0.641344	0.0558205	0.512481
TMEM248	3.1379	0.0692032	0.0558178	1.03945	0.0560819	0.514225
LACTB	1.62573	0.22591	0.104156	1.07487	0.0561424	0.514225
GPR108	0.321906	0.729088	-0.0768158	0.948148	0.0561107	0.514225
C9orf40	0.146796	0.864552	-0.130388	0.913586	0.0561658	0.514225
FAM133B	3.51906	0.0526212	0.125407	1.09082	0.0563226	0.515305
SKAP2	0.612579	0.55349	0.118904	1.08591	0.0565266	0.516815
TRIO	1.94728	0.173194	0.157569	1.11541	0.0565936	0.51707
GAS2L1	6.66375	0.00729803	0.321137	1.24932	0.05674	0.51805
DENND4B	0.295112	0.748186	0.0490075	1.03455	0.0568689	0.51887
TTLL3	0.976524	0.396774	0.240622	1.1815	0.0570467	0.520124
RP11-1094M14.5	0.463709	0.636671	0.233349	1.17556	0.0570849	0.520124
HDAC2	0.521489	0.602832	0.077658	1.0553	0.0571331	0.520161
NCBP1	0.391394	0.682051	0.0797865	1.05686	0.057246	0.520161
RSRC1	0.35874	0.703719	0.111528	1.08037	0.0572392	0.520161
PGLS	0.145103	0.865993	-0.0897978	0.939654	0.0571853	0.520161
RP2	0.177642	0.838776	-0.119551	0.920474	0.0572905	0.520209
STK16	0.921667	0.416845	-0.0961907	0.9355	0.0573852	0.520355
CIC	0.871212	0.436312	-0.0897857	0.939662	0.0573807	0.520355
SGSH	2.53502	0.108765	0.138204	1.10053	0.0575388	0.520596
PERP	2.13266	0.149143	-0.118261	0.921298	0.0575689	0.520596
BCAS4	0.605939	0.55693	0.064528	1.04574	0.0575451	0.520596
SH3TC1	0.135828	0.873931	-0.134738	0.910835	0.0575544	0.520596
AC092610.12	0.347702	0.711216	-0.181793	0.881607	0.0576284	0.520779
FGD3	1.19175	0.327826	-0.050193	0.965807	0.0577039	0.521105
GDAP2	1.05636	0.369466	0.159995	1.11728	0.0578329	0.521915
SLC9A1	1.06417	0.366908	-0.10102	0.932374	0.0579576	0.52205
CCDC137	0.651631	0.533733	-0.110919	0.925998	0.0579017	0.52205
CCNDBP1	0.00959589	0.990455	0.0752188	1.05352	0.0579661	0.52205
CPEB2	1.38402	0.277411	-0.167078	0.890645	0.0581878	0.523335
FBXO31	0.545724	0.58924	-0.110484	0.926277	0.0581775	0.523335
BMF	0.358178	0.704099	-0.113813	0.924143	0.0583079	0.524059
R3HDM4	0.237824	0.790921	-0.0631074	0.9572	0.0583886	0.524428
RPL10AP2	0.849244	0.445103	-0.0839915	0.943444	0.0584688	0.524438
AP3M2	0.182236	0.835011	0.119308	1.08621	0.0584675	0.524438
GFPT1	1.93185	0.175383	0.0927682	1.06641	0.0585474	0.524787
ENKD1	1.43199	0.266227	-0.270573	0.82899	0.05872	0.525839
KREMEN1	0.343172	0.714319	0.421844	1.33964	0.0587441	0.525839
CCDC138	1.07586	0.363119	0.189948	1.14072	0.0588287	0.526241
ASB13	0.663335	0.527966	0.134004	1.09733	0.058938	0.526863
LBHD1	4.03934	0.036705	0.275347	1.21029	0.0590593	0.527325
ATP10A	0.472247	0.63154	-0.0854704	0.942477	0.0590693	0.527325
CTDSP1	0.446364	0.64724	-0.0634138	0.956997	0.0592435	0.528195
VAMP2	0.15463	0.857923	-0.0925153	0.937886	0.0592465	0.528195
TIGAR	0.347	0.711696	-0.148087	0.902446	0.0593587	0.528839
GRPEL1	0.0480473	0.953218	0.099272	1.07123	0.0594172	0.529005
PRR7	0.524129	0.601334	-0.285241	0.820604	0.0595525	0.529854
DHRS4L2	3.29114	0.061921	0.122274	1.08845	0.0598133	0.5311
IMPAD1	2.59793	0.103635	-0.0535869	0.963538	0.0599948	0.5311
RALGPS1	1.97942	0.16873	0.422557	1.3403	0.0599347	0.5311
YPEL5	1.75334	0.203098	-0.0859418	0.942169	0.0598229	0.5311
DKFZP434I0714	1.35668	0.284022	0.420776	1.33865	0.0602083	0.5311
LPCAT4	1.19016	0.328282	-0.106961	0.928542	0.0599268	0.5311
RP11-384K6.6	1.11091	0.352016	0.211527	1.15791	0.0602781	0.5311
MTHFS	0.744603	0.489791	-0.219749	0.858715	0.0602144	0.5311
YWHAQ	0.737758	0.492884	-0.0487593	0.966767	0.0600968	0.5311
CLUHP3	0.699646	0.510512	0.245141	1.18521	0.060334	0.5311
RP11-231C14.4	0.652127	0.533487	0.145687	1.10626	0.0598792	0.5311
HLA-E	0.618564	0.55041	-0.037176	0.974561	0.0599325	0.5311
CDC42	0.209558	0.813006	-0.0359209	0.975409	0.0603276	0.5311
RP11-566K19.8	0.0964646	0.908535	0.234975	1.17689	0.0600896	0.5311
KAT6A	0.0798043	0.923641	0.0585862	1.04144	0.0600781	0.5311
CD200	0.0102015	0.989856	0.286525	1.2197	0.0602946	0.5311
PIN1	0.594163	0.56309	-0.0836194	0.943687	0.0604004	0.531331
IQCB1	0.357479	0.704571	-0.114451	0.923734	0.0605439	0.53224
RP11-617F23.1	2.7169	0.0946542	-0.177918	0.883978	0.0607959	0.533214
ZNF569	2.35761	0.12483	-0.264461	0.83251	0.0608596	0.533214
FAM220A	1.42161	0.268605	-0.144647	0.904601	0.060799	0.533214
RNF126	1.02935	0.378464	0.0547762	1.0387	0.060768	0.533214
MCM6	0.53853	0.593239	-0.040293	0.972457	0.0608962	0.533214
NDRG1	0.383573	0.687172	0.0706874	1.05022	0.0608538	0.533214
WDSUB1	2.38822	0.121879	-0.284389	0.821089	0.0611047	0.534448
FAM185A	0.00840725	0.991632	0.263616	1.20048	0.0611178	0.534448
YPEL2	1.89392	0.1809	-0.132788	0.912067	0.0612062	0.534868
FAM134A	1.23683	0.315145	-0.0605013	0.958931	0.0613726	0.535574
LRP8	1.149	0.340377	0.145287	1.10595	0.0614083	0.535574
ADGRA3	0.533519	0.596042	0.282962	1.21669	0.0613622	0.535574
LARP4	5.8495	0.0116667	-0.0845781	0.94306	0.061614	0.536726
MRTO4	3.75434	0.0446267	-0.0658643	0.955373	0.062028	0.536726
GPAT3	2.39992	0.120771	-0.224239	0.856047	0.0622248	0.536726
GNPDA1	1.24966	0.311638	0.111945	1.08068	0.0619999	0.536726
TMEM30A	1.22732	0.317773	-0.0683006	0.953761	0.0621032	0.536726
TGIF2	1.17876	0.331584	-0.113493	0.924347	0.0621877	0.536726
CTB-50L17.10	1.10173	0.354888	-0.0874204	0.941204	0.06205	0.536726
PDE8A	1.05404	0.370228	0.157407	1.11528	0.0617875	0.536726
C1RL-AS1	0.993124	0.390916	0.315965	1.24484	0.062174	0.536726
IL10RB	0.707766	0.506698	-0.111186	0.925827	0.0617509	0.536726
CLEC16A	0.32595	0.726254	0.0833414	1.05947	0.0617207	0.536726
KDM7A	0.306794	0.739791	0.0868497	1.06205	0.0616494	0.536726
SARAF	0.260334	0.773812	-0.0432901	0.970439	0.062014	0.536726
USP21	0.144671	0.866361	0.119817	1.0866	0.0619163	0.536726
BTG1	0.10225	0.903355	0.07512	1.05345	0.061769	0.536726
IGHV3-30	0.092227	0.912351	0.224137	1.16808	0.0622291	0.536726
RHOBTB2	0.0806626	0.922856	-0.182444	0.881209	0.0620383	0.536726
AC126365.1	2.30786	0.1298	0.30671	1.23688	0.0624416	0.537991
RP11-307L3.2	2.21515	0.139661	-0.209855	0.864624	0.0625229	0.537991
CISD2	0.669562	0.524926	-0.124477	0.917337	0.06266	0.537991
RPL29P12	0.629421	0.544871	-0.115397	0.923128	0.0626598	0.537991
AHRR	0.622649	0.548318	0.100277	1.07198	0.0625304	0.537991
RAB39B	0.364415	0.699899	-0.151281	0.900451	0.0626083	0.537991
RPS10P2	0.243083	0.786886	0.165752	1.12175	0.062599	0.537991
PARS2	0.520778	0.603236	-0.309876	0.806711	0.0627572	0.538476
PIK3R3	0.689213	0.51546	-0.307911	0.807811	0.0628154	0.538627
RP11-47L3.1	0.920123	0.417426	-0.270875	0.828817	0.0629619	0.539185
RP11-377K22.2	0.785365	0.471813	0.3669	1.28958	0.0629568	0.539185
ZDHHC3	0.322106	0.728948	-0.0845116	0.943104	0.0630669	0.539735
KXD1	3.08368	0.0720053	0.0887522	1.06345	0.0631288	0.539916
SLC9A9	4.71815	0.0234482	-0.177877	0.884003	0.0633214	0.540758
CTBP1	2.2406	0.136873	-0.0452314	0.969134	0.0633137	0.540758
DDOST	1.67045	0.217606	-0.0417632	0.971467	0.0634293	0.540758
RPL7AP30	0.555209	0.584014	-0.077668	0.947588	0.0634313	0.540758
MYO18A	0.251393	0.780557	-0.086821	0.941595	0.0633827	0.540758
HYLS1	4.12681	0.0345992	-0.173575	0.886643	0.0635034	0.541024
ITFG2	0.33496	0.719983	-0.164573	0.892193	0.0636057	0.541547
RP11-125H8.1	1.13851	0.343541	0.266722	1.20307	0.0636634	0.541653
TRAF7	0.916882	0.418649	0.0632439	1.04481	0.0637407	0.541653
RPA3	0.222831	0.802551	-0.076845	0.948129	0.0637043	0.541653
ANKRD49	0.724264	0.499047	-0.162104	0.893721	0.0638031	0.541835
LINC01132	3.0264	0.0751044	0.906996	1.87514	0.0639452	0.542462
FBXL19	1.16322	0.336145	-0.107799	0.928003	0.0639588	0.542462
TMEM216	5.75621	0.0123318	0.185127	1.13692	0.0640735	0.543087
MANBA	0.452426	0.643524	-0.12227	0.918741	0.0642215	0.543994
STK25	3.30691	0.0612212	-0.0843845	0.943187	0.0650136	0.544782
HLA-K	2.56922	0.105942	-0.154946	0.898166	0.0646352	0.544782
SHC1	2.54599	0.10785	-0.0675601	0.95425	0.064478	0.544782
TSPAN17	2.13859	0.148439	0.0703117	1.04994	0.0649682	0.544782
RP11-325F22.2	1.72292	0.208292	0.273941	1.20911	0.0649854	0.544782
RP11-693N9.2	1.4112	0.271012	0.302874	1.2336	0.0643848	0.544782
RBMS2	0.959964	0.402717	0.200959	1.14946	0.0647881	0.544782
METTL23	0.882912	0.431709	0.150781	1.11017	0.0647661	0.544782
AC027612.6	0.744594	0.489795	-0.168366	0.88985	0.0648132	0.544782
PRIM2	0.736139	0.493619	0.136432	1.09918	0.0648527	0.544782
HSH2D	0.704658	0.508155	-0.101474	0.93208	0.0649607	0.544782
FOXM1	0.527998	0.599147	0.0650034	1.04609	0.0648239	0.544782
RAP2A	0.397005	0.678403	0.0820831	1.05855	0.0649191	0.544782
NCBP3	0.305546	0.740683	-0.0687479	0.953465	0.0644	0.544782
SMYD4	0.188279	0.830088	0.127503	1.0924	0.0649056	0.544782
TERF1	0.0229832	0.977309	0.109542	1.07889	0.0646721	0.544782
FOXO4	0.0116886	0.988387	-0.130694	0.913392	0.0647826	0.544782
CTB-131K11.1	0.239563	0.789584	-0.150872	0.900706	0.0652066	0.546054
CD226	1.38963	0.276078	0.0756896	1.05386	0.0653755	0.547122
SLC35B2	4.40138	0.0288173	-0.0956871	0.935826	0.0655736	0.547137
ADA	2.7901	0.0895635	-0.0609642	0.958623	0.0656023	0.547137
ARL6IP1	2.68507	0.0969689	-0.0428789	0.970716	0.0654639	0.547137
TSC1	2.50785	0.111068	0.109462	1.07883	0.0656925	0.547137
ZNF131	1.65798	0.219886	0.101462	1.07286	0.0656632	0.547137
UTP3	0.840465	0.448672	0.0959771	1.06879	0.0657077	0.547137
RANBP6	0.486821	0.622887	-0.10521	0.92967	0.0654918	0.547137
MAFF	0.315093	0.733892	0.14199	1.10343	0.0655868	0.547137
TRGC2	1.90308	0.179549	-0.149271	0.901706	0.0658455	0.54794
C19orf47	0.36804	0.697471	-0.0976336	0.934565	0.0660296	0.549127
SUV39H2	0.805774	0.463089	0.107878	1.07764	0.0660921	0.549303
AGAP10	2.02199	0.163016	0.356504	1.28032	0.0661824	0.549708
METAP1	1.7045	0.21151	0.063575	1.04505	0.0663499	0.550523
APPL2	0.107846	0.898375	0.119757	1.08655	0.0663637	0.550523
MIPOL1	0.779738	0.47425	0.341948	1.26747	0.0665204	0.551478
PLK1	2.98257	0.077576	-0.0510597	0.965227	0.0666733	0.552055
TGM2	0.541185	0.59176	0.309045	1.23889	0.0666689	0.552055
HADHB	0.576687	0.572372	-0.0819046	0.94481	0.0668566	0.552537
TPM3P8	0.328679	0.724348	-0.162054	0.893752	0.0668295	0.552537
ALDOA	0.312836	0.735491	-0.0465824	0.968227	0.0667939	0.552537
HMGA1	1.43813	0.264832	-0.0394175	0.973048	0.0671157	0.553642
ASB8	0.815946	0.458809	-0.088856	0.940268	0.0670929	0.553642
TADA3	0.0490987	0.952222	-0.0595931	0.959535	0.0670612	0.553642
MFSD9	0.147194	0.864215	0.143783	1.1048	0.0672622	0.554505
SLC44A2	0.0335862	0.967036	0.0472194	1.03327	0.0673364	0.554771
TCAF2	0.204226	0.817249	0.0811751	1.05788	0.0674032	0.554977
RP11-392P7.1	1.42924	0.266854	-0.0812441	0.945242	0.0676946	0.555994
RAB13	0.895244	0.426916	0.135935	1.0988	0.0676861	0.555994
C1orf159	0.505433	0.612029	0.164381	1.12069	0.0676042	0.555994
SLFN12	0.0871778	0.916921	-0.187075	0.878385	0.067633	0.555994
PEX12	4.99083	0.019712	0.255419	1.19368	0.0683699	0.556199
MIOS	4.33144	0.0301801	-0.106775	0.928661	0.0678587	0.556199
YY1	1.76556	0.201053	-0.0574101	0.960988	0.0683579	0.556199
ADK	1.73119	0.206866	-0.075217	0.949199	0.068178	0.556199
SYNE3	1.23138	0.316649	0.0761256	1.05418	0.0683722	0.556199
COPB2	1.16964	0.33425	-0.0483187	0.967063	0.0679582	0.556199
CD59	0.977233	0.396522	-0.0904787	0.939211	0.0682352	0.556199
DDX51	0.798416	0.466213	0.120375	1.08702	0.067816	0.556199
FANCM	0.637958	0.540559	0.15992	1.11723	0.0683649	0.556199
RP11-322E11.2	0.537724	0.593689	0.337414	1.26349	0.0682541	0.556199
SETD8	0.368162	0.697389	-0.0950727	0.936225	0.0683863	0.556199
FBXL4	0.217664	0.806603	0.176044	1.12978	0.0683681	0.556199
ANKS3	0.191466	0.827504	-0.263201	0.833237	0.0681643	0.556199
DYNLL1	0.148636	0.86299	-0.0601698	0.959151	0.0683913	0.556199
RDH14	0.0879366	0.916233	0.157418	1.11529	0.0680077	0.556199
NSUN6	0.0492217	0.952105	-0.17682	0.884651	0.0681049	0.556199
PLIN2	6.27677	0.00909147	-0.100799	0.932516	0.0685888	0.55624
TNFSF12	1.78395	0.198017	0.138193	1.10053	0.0684561	0.55624
ZNF429	1.02095	0.381312	0.276548	1.21129	0.0685155	0.55624
MCM5	0.997628	0.389343	-0.0413469	0.971747	0.0685536	0.55624
MAPKAPK5	0.0696759	0.932961	0.102594	1.0737	0.0686063	0.55624
FAM135A	3.17751	0.0672334	-0.181607	0.88172	0.0688656	0.558001
EIF5	1.40122	0.273343	-0.0593624	0.959688	0.0690009	0.558755
NPHP3	1.14729	0.340892	0.459093	1.37468	0.0692779	0.560656
GTF3C2	2.79334	0.0893448	0.0869682	1.06214	0.0694201	0.561464
RGS16	0.707788	0.506688	0.435635	1.35251	0.0695732	0.562016
TAF13	0.353337	0.707378	0.175879	1.12965	0.0695669	0.562016
LINC01427	2.12473	0.150092	0.365359	1.2882	0.0696395	0.562209
MTCO1P40	1.93089	0.175522	0.111341	1.08023	0.0697305	0.562258
RP11-526I2.5	0.295741	0.747731	0.23759	1.17902	0.0696926	0.562258
TXNDC9	2.47614	0.113826	-0.126827	0.915844	0.0701528	0.56501
SLC35F5	0.545371	0.589436	0.182356	1.13474	0.0701571	0.56501
SLAIN1	1.27549	0.304708	0.0966328	1.06927	0.0702168	0.565147
CD36	0.369583	0.69644	0.479288	1.39406	0.0702849	0.565352
DDA1	0.262324	0.772319	-0.0848041	0.942913	0.0703951	0.565895
LIME1	2.31753	0.128817	-0.424633	0.745028	0.0704911	0.56598
CDK9	1.50205	0.250787	-0.0952521	0.936109	0.0704885	0.56598
ARMC7	2.42743	0.118211	-0.127946	0.915133	0.0706753	0.567102
RP11-421F16.3	2.05654	0.158536	-0.288687	0.818647	0.0707165	0.567102
RP11-53B2.2	1.13328	0.345128	0.329135	1.25626	0.0707912	0.567358
LINGO3	1.20261	0.324718	-0.255891	0.83747	0.0708647	0.567603
SVIP	5.85345	0.0116394	-0.0897102	0.939711	0.0709993	0.567652
RAB14	3.03929	0.0743939	-0.0743488	0.949771	0.0709632	0.567652
RGS10	2.0511	0.159232	-0.062485	0.957613	0.0709532	0.567652
RP11-83J16.1	2.5328	0.108951	-0.106872	0.928599	0.0713408	0.569694
ARL6	1.74602	0.204335	-0.310667	0.806269	0.0713235	0.569694
SRFBP1	0.75011	0.487318	-0.135348	0.91045	0.0716783	0.572045
AIM2	0.515206	0.606412	-0.189735	0.876766	0.0717474	0.572252
BLOC1S1	2.40933	0.119889	-0.191601	0.875633	0.0719426	0.572604
FCRL5	0.921459	0.416923	-0.200311	0.870363	0.0719262	0.572604
PRX	0.561089	0.580801	-0.377944	0.769533	0.0719567	0.572604
EDC4	0.459458	0.639243	-0.0702119	0.952498	0.0719646	0.572604
CHMP2B	1.96641	0.170521	0.0829482	1.05918	0.0721258	0.572855
FPGS	1.04703	0.372547	-0.066592	0.954891	0.0720516	0.572855
FGFR1OP2	0.406467	0.672302	0.0952705	1.06827	0.0721174	0.572855
MB21D2	2.56105	0.106609	0.352829	1.27706	0.0722973	0.573873
RP11-134G8.5	5.37939	0.0154851	0.451306	1.36728	0.0724489	0.5739
CH17-264L24.1	0.825357	0.454888	-0.398665	0.75856	0.0723455	0.5739
MTHFR	0.184699	0.833001	-0.0903654	0.939285	0.072474	0.5739
PTGES3P1	0.0226904	0.977595	0.228329	1.17148	0.0723919	0.5739
STK17B	0.765762	0.480365	0.0616901	1.04369	0.0726113	0.574219
CTD-2006C1.2	0.54955	0.587126	0.209358	1.15617	0.0725768	0.574219
ENGASE	0.0488365	0.95247	-0.171732	0.887776	0.0726442	0.574219
TMEM39A	2.6046	0.103107	-0.137995	0.908781	0.0727737	0.574899
RBMS1	2.95803	0.0789997	-0.0692044	0.953163	0.0728518	0.575173
SURF2	0.099416	0.905888	-0.175208	0.88564	0.0729426	0.575547
TMEM99	1.30349	0.297388	-0.301077	0.811646	0.0730005	0.575661
RP11-345J18.2	2.64499	0.0999729	-0.334566	0.793023	0.0732312	0.57594
MTFMT	0.690505	0.514845	0.134884	1.098	0.0731388	0.57594
DGKQ	0.443511	0.648997	0.104179	1.07488	0.0732532	0.57594
TBC1D32	0.427266	0.659104	-0.299812	0.812358	0.0732288	0.57594
TAGAP	0.148406	0.863186	0.106797	1.07684	0.07314	0.57594
NOL10	3.69578	0.0464815	0.108299	1.07796	0.0734188	0.576216
CYP2U1	0.485246	0.623816	-0.224088	0.856136	0.0733673	0.576216
PPP2CA	0.133929	0.875566	-0.060345	0.959035	0.0734157	0.576216
CCDC159	2.32938	0.127623	0.227386	1.17071	0.0736124	0.57671
RNPS1	2.20527	0.140761	0.0459142	1.03234	0.0735594	0.57671
EPB41L2	0.602932	0.558495	-0.101386	0.932137	0.0735822	0.57671
OR2A1-AS1	2.71822	0.0945601	0.255003	1.19334	0.0736744	0.576806
CCDC97	1.29211	0.30034	-0.0627687	0.957425	0.0737117	0.576806
SPEF2	8.46167	0.00281565	0.18218	1.1346	0.0740932	0.576886
TRBV7-6	6.88669	0.00644654	-0.315536	0.803552	0.0739921	0.576886
SATB1-AS1	2.71845	0.0945433	0.120627	1.08721	0.0740652	0.576886
IQCC	2.16848	0.144941	0.305777	1.23608	0.0741599	0.576886
RP1-159M24.1	1.44999	0.262162	0.190887	1.14146	0.0738131	0.576886
HOMEZ	1.26038	0.30874	-0.238332	0.847725	0.0741242	0.576886
ATF1	0.61592	0.551768	-0.106428	0.928885	0.0739637	0.576886
WDFY3	0.391681	0.681864	0.644702	1.56342	0.0740352	0.576886
DENND1B	0.252562	0.779672	0.0996902	1.07154	0.0741366	0.576886
PLPPR2	0.170182	0.84493	0.262696	1.19972	0.074201	0.576886
SPDYE2	0.0390524	0.961786	0.271267	1.20687	0.0740289	0.576886
CRYL1	1.66507	0.218585	0.134302	1.09756	0.074361	0.577792
GPBP1	3.00158	0.0764929	0.0535941	1.03785	0.074493	0.577863
SUSD6	2.47115	0.114266	0.0724088	1.05147	0.0747812	0.577863
NUBP1	2.16272	0.145607	-0.188068	0.87778	0.0745238	0.577863
WFS1	1.66075	0.219377	0.351507	1.27589	0.0748933	0.577863
FRMD6	1.41196	0.270834	0.54157	1.45556	0.0747173	0.577863
C12orf10	0.850174	0.444727	-0.114668	0.923595	0.0748129	0.577863
PLEK	0.345787	0.712526	-0.0855012	0.942457	0.0746745	0.577863
ACTG1	0.266283	0.769359	-0.0330332	0.977363	0.0746254	0.577863
TRAV26-1	0.18143	0.835671	-0.183457	0.88059	0.0747437	0.577863
ARFIP2	0.0992234	0.906061	0.0986004	1.07073	0.0744883	0.577863
PGP	0.0891401	0.915142	-0.0928668	0.937658	0.0748936	0.577863
TMEM109	0.0753756	0.927703	-0.0623549	0.9577	0.0747157	0.577863
STAU1	1.96625	0.170544	0.0640392	1.04539	0.0749889	0.578261
TIMM10	0.115093	0.891972	-0.118464	0.921168	0.0753172	0.580455
ZMYND8	0.0777162	0.925554	0.107512	1.07737	0.0755536	0.581939
PCBP2	1.25942	0.308999	0.0516872	1.03648	0.0756228	0.582133
GTF2IRD2	0.733455	0.49484	0.19917	1.14804	0.0756987	0.582379
VIM	2.68532	0.0969501	-0.0462764	0.968433	0.0758365	0.582526
CARHSP1	0.515787	0.60608	-0.0769191	0.94808	0.0758497	0.582526
TRIM11	0.278722	0.760142	-0.0834424	0.943803	0.0757666	0.582526
AC074117.10	0.315333	0.733722	0.229568	1.17248	0.0759641	0.583066
POU2F1	1.00227	0.387728	0.0896293	1.0641	0.0760208	0.583164
HIST1H2AL	1.55512	0.239756	0.615884	1.5325	0.0761771	0.583436
SIPA1L2	0.992384	0.391175	0.335155	1.26151	0.0761885	0.583436
INTS8	0.398288	0.677573	-0.0754215	0.949065	0.0761432	0.583436
DNAJC17	1.5196	0.247077	-0.147526	0.902798	0.0763013	0.583963
SNRPD2	1.62775	0.225528	-0.0587614	0.960088	0.07654	0.584776
BCL2A1	0.299878	0.744748	-0.136391	0.909792	0.0764816	0.584776
ABTB1	0.1974	0.822717	-0.0998198	0.93315	0.0765374	0.584776
SPIN2B	0.81095	0.460905	0.345977	1.27101	0.076729	0.585882
MARCKS	1.23905	0.314535	0.144064	1.10501	0.077099	0.58803
YAF2	0.150101	0.861749	-0.110686	0.926148	0.0770818	0.58803
RALGAPA1	2.59797	0.103631	0.0987157	1.07082	0.0771658	0.588086
ISCA1	1.41915	0.26917	-0.126571	0.916006	0.0771951	0.588086
MT-ATP8	1.0581	0.368893	0.110299	1.07945	0.077306	0.588254
INF2	0.307014	0.739634	-0.0845455	0.943082	0.0772815	0.588254
ATP6V0A1	3.84564	0.0418982	-0.171473	0.887936	0.0776274	0.588507
FZD3	1.70706	0.21106	0.228678	1.17176	0.0776993	0.588507
ODF2	1.2256	0.318251	-0.0662187	0.955138	0.0775239	0.588507
CHAMP1	1.13174	0.345597	-0.0865773	0.941754	0.0774959	0.588507
AC007743.1	1.05377	0.370319	0.246728	1.18651	0.0776334	0.588507
PTMAP5	1.05002	0.371558	-0.0523101	0.964391	0.0776976	0.588507
APOBEC3G	0.923167	0.416282	-0.0562325	0.961772	0.0777011	0.588507
CHDH	0.786938	0.471134	0.405538	1.32458	0.0777552	0.588507
TRMT61A	0.451558	0.644054	0.161427	1.11839	0.0777834	0.588507
DERL1	0.038014	0.962781	0.0687896	1.04884	0.0774894	0.588507
EHD1	0.000516849	0.999483	-0.0425093	0.970965	0.0780782	0.590399
NR4A1	0.106925	0.899193	-0.184081	0.88021	0.0784453	0.592499
TMEM97	0.0189353	0.981264	-0.109283	0.927049	0.0784088	0.592499
SPICE1	0.601904	0.559032	-0.159329	0.895441	0.0785196	0.592722
ANKRD10-IT1	5.61592	0.0134132	0.337808	1.26383	0.0786177	0.592833
TCEA2	0.843987	0.447236	-0.114172	0.923912	0.0787133	0.592833
CD9	0.346289	0.712183	-0.170275	0.888673	0.0786901	0.592833
ACTR10	0.331501	0.722383	0.0926388	1.06632	0.0786837	0.592833
CCDC6	3.20093	0.0660977	0.0626775	1.0444	0.078827	0.593353
MIPEP	0.169782	0.845262	-0.133514	0.911609	0.0789691	0.594084
ARMCX2	1.82498	0.191426	-0.310693	0.806254	0.0791302	0.594621
LINC01588	1.11183	0.351731	-0.152602	0.899626	0.0791017	0.594621
SLC16A7	0.366245	0.698672	0.0975981	1.06999	0.0791903	0.594736
PYGB	2.70035	0.09585	-0.0748674	0.949429	0.0793206	0.59504
N6AMT2	0.622577	0.548355	0.277278	1.21191	0.0792855	0.59504
TANK	1.79974	0.195452	0.0752427	1.05354	0.0794474	0.595426
APEX2	1.12161	0.348701	-0.0951164	0.936197	0.079462	0.595426
FAM57A	0.971931	0.398413	0.241905	1.18255	0.0796866	0.596434
CWF19L1	0.507919	0.610595	-0.0940594	0.936883	0.0796669	0.596434
UGP2	3.11671	0.0702834	0.0574352	1.04061	0.0799982	0.597753
DICER1	0.99912	0.388823	0.058611	1.04146	0.0799664	0.597753
PARP14	0.52873	0.598735	0.0737034	1.05241	0.079912	0.597753
MTG1	0.483813	0.624662	0.25414	1.19262	0.0800589	0.597869
GAPDHP40	0.290343	0.751643	0.215952	1.16147	0.0801118	0.597928
DNAJC19	3.48285	0.0539883	-0.124654	0.917224	0.0802563	0.598195
JARID2	1.85741	0.186392	0.0861583	1.06154	0.0802831	0.598195
EGR1	1.57646	0.235474	0.33464	1.26106	0.0802659	0.598195
PHB2	0.0368683	0.96388	-0.0434148	0.970355	0.0803564	0.598405
HIRIP3	2.34557	0.126014	-0.087185	0.941358	0.0805276	0.5993
POLR3D	2.22415	0.138668	-0.0917755	0.938367	0.0807222	0.5993
SULT1B1	1.89918	0.180122	0.187698	1.13895	0.0808073	0.5993
CKAP2	1.35567	0.284267	-0.0702084	0.9525	0.0807978	0.5993
MAPK1	1.25791	0.309406	0.0628182	1.0445	0.080929	0.5993
DYRK4	0.927731	0.414572	-0.173249	0.886843	0.0808614	0.5993
SUMO2	0.887128	0.430064	0.0504836	1.03561	0.0808816	0.5993
JAK2	0.336318	0.719043	0.0871539	1.06227	0.0808992	0.5993
MTAP	0.263442	0.771482	0.11483	1.08285	0.0808072	0.5993
LAMB3	0.0532022	0.948345	0.299129	1.2304	0.080724	0.5993
SETD1A	0.918144	0.418173	-0.088125	0.940745	0.0809915	0.599427
ARNT	1.13888	0.343427	0.0701893	1.04985	0.0810575	0.599581
EIF5AP2	3.38699	0.0578028	-0.220108	0.858501	0.0811679	0.600063
SPDYE6	1.81659	0.192754	0.294088	1.22611	0.0813646	0.601008
TRIM69	1.28157	0.303103	-0.0724371	0.95103	0.0813865	0.601008
ZNF408	2.05654	0.158535	-0.152786	0.899512	0.0815856	0.601572
IL1RAP	0.606358	0.556712	0.190764	1.14137	0.0815991	0.601572
TSPAN5	0.16977	0.845272	0.0723679	1.05144	0.0815725	0.601572
GOLGA2	0.82881	0.453459	-0.113782	0.924162	0.0817495	0.601616
HNRNPDL	0.732257	0.495386	-0.049189	0.966479	0.081665	0.601616
CYP4F22	0.472447	0.63142	-0.93402	0.523398	0.0817523	0.601616
CHMP4B	0.370476	0.695844	-0.0684575	0.953657	0.0817867	0.601616
DNAJB2	1.96968	0.170069	-0.101428	0.93211	0.0823443	0.60215
NDUFA12	1.80334	0.19487	-0.0667025	0.954818	0.0820436	0.60215
MGST3	1.08837	0.359112	-0.102706	0.931284	0.0824164	0.60215
PYM1	0.984543	0.393932	-0.0996351	0.933269	0.0824258	0.60215
CWC22	0.947	0.407439	-0.110106	0.92652	0.0821071	0.60215
FIS1	0.707883	0.506644	-0.09521	0.936136	0.0823652	0.60215
PNPT1	0.631461	0.543837	-0.0819677	0.944768	0.0822856	0.60215
PDE1B	0.592989	0.563708	0.20923	1.15607	0.0822923	0.60215
RPL27AP5	0.275658	0.762401	0.22692	1.17033	0.082196	0.60215
POU2F2	0.267441	0.768496	0.0747043	1.05315	0.0824502	0.60215
SPATA33	0.230826	0.796326	-0.168142	0.889988	0.0823589	0.60215
HMGN3	0.220187	0.804621	0.141492	1.10305	0.081956	0.60215
NSFL1C	0.131852	0.877359	0.08547	1.06103	0.0822718	0.60215
TCP1	0.5879	0.566397	0.0461309	1.03249	0.0825243	0.602294
NDUFB3	0.556268	0.583435	-0.0869138	0.941535	0.0826063	0.602294
COPS2	0.492971	0.619275	0.0791519	1.0564	0.0825952	0.602294
TMF1	1.38292	0.277675	0.100256	1.07196	0.0827976	0.602363
APOBEC3D	1.00474	0.386872	-0.0996131	0.933283	0.0827544	0.602363
CUL7	0.82912	0.453331	0.129916	1.09423	0.0827649	0.602363
ZNF282	0.469025	0.63347	-0.0734085	0.95039	0.0826836	0.602363
EPS8L1	0.372565	0.694453	-0.38588	0.765312	0.0828618	0.602499
TRIM4	1.33886	0.288423	-0.0801388	0.945967	0.083032	0.603142
NIFK	0.0658257	0.936531	-0.0978253	0.93444	0.0830413	0.603142
CDCA7L	0.854011	0.443179	0.07587	1.054	0.0831867	0.603229
ZFYVE19	0.631954	0.543587	-0.112221	0.925163	0.0831824	0.603229
BRCA1	0.590875	0.564823	0.0836952	1.05973	0.0831898	0.603229
DERA	0.569962	0.575989	0.0969401	1.0695	0.0832396	0.603259
PAPD7	1.26547	0.307375	-0.0791546	0.946612	0.0834162	0.603685
MAP9	1.06488	0.366677	0.245321	1.18536	0.0833769	0.603685
SERBP1P1	0.781992	0.473272	0.0905358	1.06477	0.083435	0.603685
ZNF76	0.876289	0.434308	-0.105949	0.929194	0.0835689	0.603731
RP11-958N24.1	0.71601	0.502859	-0.162603	0.893412	0.0836016	0.603731
ALPK1	0.414771	0.666998	0.105029	1.07552	0.0835527	0.603731
TBC1D7	0.0113795	0.988692	0.140741	1.10247	0.0836237	0.603731
CASD1	1.15785	0.337737	-0.128599	0.914719	0.0838148	0.604782
CA2	0.962899	0.401657	-0.242178	0.845468	0.0839258	0.605252
PRMT2	2.76283	0.0914233	-0.0500205	0.965923	0.0842324	0.606256
RP11-592B15.4	0.668781	0.525306	-0.171233	0.888083	0.084248	0.606256
RNF167	0.165035	0.849207	-0.0495647	0.966228	0.0841978	0.606256
NSA2	0.123101	0.884955	-0.0674447	0.954327	0.0841486	0.606256
KCTD6	3.89002	0.0406394	0.291313	1.22375	0.0843865	0.606265
RP11-100N21.1	1.14791	0.340705	-0.0598669	0.959353	0.0843773	0.606265
TRAM2	0.917998	0.418228	0.126235	1.09144	0.0843011	0.606265
MTND6P22	0.11111	0.895484	0.212111	1.15838	0.0845256	0.606606
AHCYL2	0.000392581	0.999608	0.110637	1.0797	0.0845088	0.606606
AP1S3	1.78894	0.197201	0.329817	1.25685	0.0847618	0.607643
PRSS21	1.5096	0.249182	0.280262	1.21442	0.0847486	0.607643
NBPF9	1.12594	0.347372	0.119468	1.08633	0.0848127	0.607679
RP11-884K10.7	0.280718	0.758675	0.267062	1.20336	0.0848691	0.607755
TBC1D22A	1.74846	0.203921	0.082079	1.05854	0.0850231	0.607895
DCTD	0.341929	0.715173	-0.0568706	0.961347	0.0850264	0.607895
RP11-218M22.1	0.064536	0.937731	0.248499	1.18797	0.0849566	0.607895
TP53INP2	0.388466	0.683963	0.206563	1.15394	0.0851299	0.607979
GTF3C5	0.250797	0.781009	-0.068371	0.953714	0.085118	0.607979
LRBA	6.23869	0.0092931	-0.0419608	0.971334	0.0852271	0.608345
TMEM209	3.94789	0.0390613	0.100785	1.07236	0.0854173	0.60847
SKP1	2.59755	0.103665	-0.0614343	0.958311	0.0856051	0.60847
RP11-146N23.1	1.7825	0.198253	-0.294425	0.815398	0.0854416	0.60847
RNF181	1.43593	0.265332	-0.0829737	0.94411	0.085537	0.60847
DHPS	0.982272	0.394735	-0.0774887	0.947706	0.085532	0.60847
BTK	0.669208	0.525098	-0.133735	0.911469	0.0856579	0.60847
MTMR1	0.640974	0.539045	0.0572367	1.04047	0.0854594	0.60847
CLINT1	0.574521	0.573534	0.0585549	1.04142	0.0856293	0.60847
SYNCRIP	0.0202158	0.980011	-0.041238	0.971821	0.0853329	0.60847
THOC3	1.04071	0.374649	0.0583964	1.04131	0.0857064	0.608488
ARFGEF2	2.38682	0.122012	0.0678012	1.04812	0.086069	0.609232
TICAM1	1.6234	0.226353	0.123897	1.08967	0.085872	0.609232
KPNA6	1.21105	0.32233	0.0569788	1.04028	0.0860871	0.609232
ASB16-AS1	1.19153	0.327888	0.247719	1.18733	0.0860443	0.609232
LPIN2	0.838606	0.449432	0.0583662	1.04129	0.0859879	0.609232
MALT1	0.270843	0.765966	0.0627639	1.04446	0.0860818	0.609232
GSN	0.0053125	0.994703	-0.108498	0.927553	0.0862418	0.610001
AUNIP	0.650501	0.534293	-0.282257	0.822304	0.0864133	0.610888
SF3A3	1.73873	0.205574	-0.0528603	0.964023	0.0865724	0.611509
SKIV2L	0.854143	0.443125	0.0655609	1.04649	0.0866328	0.611509
ANKRD13D	0.320341	0.730189	-0.0683902	0.953702	0.0866397	0.611509
ZNF446	2.62657	0.101389	-0.285381	0.820525	0.0871783	0.611872
KCTD20	2.19738	0.141645	-0.0569068	0.961323	0.0870312	0.611872
HMGB1P1	1.99269	0.166925	-0.0733046	0.950458	0.0868453	0.611872
PTPN7	1.89274	0.181074	-0.0525073	0.964259	0.0870394	0.611872
CALHM2	1.20322	0.324547	-0.124043	0.917613	0.0871465	0.611872
GVINP1	0.872968	0.435617	-0.0712811	0.951792	0.0872453	0.611872
ARAP2	0.367798	0.697632	0.0797092	1.05681	0.0868448	0.611872
NHLRC2	0.29052	0.751514	0.146472	1.10686	0.0871903	0.611872
MDM4	0.151	0.860988	0.111176	1.08011	0.0870441	0.611872
WARS2	0.130196	0.878791	0.14489	1.10565	0.0872054	0.611872
ZNF574	0.026019	0.974355	-0.131268	0.913029	0.0870673	0.611872
FANCD2	0.0193004	0.980906	0.0953821	1.06835	0.0871627	0.611872
CTU2	1.74401	0.204676	-0.106649	0.928743	0.087345	0.612022
JUND	0.466727	0.634852	-0.0576352	0.960838	0.0873591	0.612022
HELB	1.48924	0.253533	0.0963228	1.06905	0.0876551	0.6128
ZC3HAV1	0.956419	0.404002	-0.0463586	0.968377	0.0876468	0.6128
RECQL5	0.906938	0.422426	0.10729	1.0772	0.0876228	0.6128
HSF2	0.197104	0.822955	-0.16049	0.894721	0.087654	0.6128
CASP2	0.95774	0.403523	0.0582462	1.0412	0.0878695	0.613004
CYP1B1	0.573493	0.574087	-0.0951149	0.936198	0.0878373	0.613004
GFM2	0.3005	0.744301	-0.126018	0.916357	0.087796	0.613004
SEPW1	0.134259	0.875282	-0.0882172	0.940684	0.0878053	0.613004
BAK1	4.67867	0.0240521	0.0587723	1.04158	0.0880875	0.613556
NFKBID	1.88438	0.182317	-0.149848	0.901346	0.0880616	0.613556
EIF4A1	0.847272	0.445902	0.317287	1.24599	0.0880868	0.613556
RNASE6	2.43569	0.117454	0.314897	1.24392	0.0883613	0.61356
PDCD4-AS1	1.44867	0.262456	-0.40564	0.754901	0.0883932	0.61356
UPP1	1.01673	0.382751	0.0940296	1.06735	0.0882863	0.61356
CNOT8	0.963944	0.40128	0.0753585	1.05362	0.0881885	0.61356
ELF4	0.48336	0.62493	-0.0661981	0.955152	0.0882859	0.61356
DDIT3	0.375691	0.692377	-0.225925	0.855046	0.0881851	0.61356
CCT7	0.304723	0.741272	-0.0323332	0.977838	0.0884123	0.61356
ZDHHC2	0.00301008	0.996995	0.0864232	1.06173	0.0886501	0.614888
LIMD2	0.853401	0.443424	-0.0566481	0.961495	0.0887782	0.615455
PITPNM1	0.783077	0.472802	-0.0534003	0.963662	0.0890038	0.616696
RIPK2	0.487739	0.622346	0.17846	1.13168	0.0890896	0.616968
PLEKHJ1	3.83668	0.0421575	-0.0648574	0.95604	0.0892205	0.617551
ATP6V0E2	0.217385	0.806823	-0.069057	0.953261	0.0893419	0.617746
RP5-1180D12.1	0.159555	0.853785	0.170081	1.12512	0.0893217	0.617746
LRSAM1	1.62912	0.225268	0.130849	1.09494	0.0894069	0.617873
WDR33	2.94032	0.0800452	0.0549507	1.03882	0.0895018	0.617885
FOXK2	0.382812	0.687673	0.0687829	1.04883	0.0895005	0.617885
RPL36AL	5.50088	0.0143794	0.0516518	1.03645	0.0898874	0.618706
NCBP2	1.12092	0.348915	0.0666703	1.0473	0.0897422	0.618706
GSTO1	0.562123	0.580238	-0.0550577	0.962556	0.0898423	0.618706
CCDC167	0.378261	0.690675	-0.0798748	0.94614	0.0897835	0.618706
CEP170B	0.359799	0.703004	-0.243357	0.844777	0.0898533	0.618706
RP11-6N17.4	0.224074	0.801579	0.307118	1.23723	0.0899011	0.618706
GAPDHP61	1.16788	0.334768	-0.114383	0.923777	0.0900025	0.619082
IL17RA	0.234937	0.793145	-0.0535439	0.963566	0.0901501	0.619776
KIF1A	3.60907	0.0493877	-0.494427	0.709844	0.0903094	0.620549
PWAR5	1.15354	0.339019	0.448199	1.36434	0.0904747	0.620599
RP4-614O4.13	1.10991	0.352328	0.267856	1.20402	0.0905509	0.620599
TMEM41A	1.0601	0.368239	0.1066	1.07669	0.0905405	0.620599
NDUFA4	1.01321	0.383954	-0.054325	0.963045	0.0905166	0.620599
FADS1	0.602151	0.558903	0.0960965	1.06888	0.0905032	0.620599
RP6-206I17.1	0.853559	0.443361	-0.177133	0.884459	0.0906451	0.620923
TRBV7-3	2.32734	0.127828	-0.22641	0.854759	0.0908492	0.621498
SMARCAD1	1.97142	0.16983	0.0994105	1.07134	0.0908697	0.621498
HIPK2	1.68337	0.21527	0.0736761	1.05239	0.0908066	0.621498
HSPA1L	0.614701	0.552395	0.248953	1.18834	0.0909262	0.621564
ADGRG3	0.846121	0.446369	0.213666	1.15963	0.0909798	0.621593
RP11-705C15.2	0.198447	0.821876	0.143887	1.10488	0.0910243	0.621593
RP11-18H21.1	1.35265	0.285011	-0.216668	0.860551	0.0913764	0.622073
TIMM13	1.31992	0.293185	-0.0929341	0.937614	0.0913015	0.622073
HSPD1	0.987526	0.392881	0.0450147	1.03169	0.0912474	0.622073
RRM2B	0.667067	0.526141	-0.093954	0.936951	0.0913391	0.622073
COPS5	0.503506	0.613143	-0.0874508	0.941184	0.0912281	0.622073
PDIA3	0.109815	0.89663	0.0384608	1.02702	0.0911483	0.622073
BCKDHB	0.952725	0.405346	-0.106492	0.928844	0.0915187	0.622722
GBP4	3.8472	0.0418533	0.0516442	1.03645	0.0916095	0.62302
TUBG2	3.55346	0.0513585	-0.118067	0.921421	0.0917741	0.623499
AASDHPPT	2.33871	0.126692	-0.090025	0.939506	0.0917655	0.623499
SPATA3-AS1	2.61428	0.102346	-0.527887	0.69357	0.0918734	0.623534
CSF3R	0.235866	0.792428	0.334534	1.26097	0.0918274	0.623534
CPNE7	1.45893	0.260166	-0.278342	0.824538	0.0921099	0.624008
PA2G4	1.40006	0.273614	0.0458071	1.03226	0.0922616	0.624008
AF131215.9	1.16915	0.334396	0.452707	1.36861	0.0922392	0.624008
SNAPC3	0.981274	0.395088	0.108976	1.07846	0.0922722	0.624008
EIF1P7	0.849316	0.445074	0.130042	1.09433	0.0920135	0.624008
SEPT7P2	0.442013	0.649922	0.145173	1.10586	0.0923201	0.624008
N6AMT1	0.341397	0.715539	-0.419488	0.74769	0.0920774	0.624008
TOB2	0.0799409	0.923516	-0.0822964	0.944553	0.0922883	0.624008
C1orf123	1.42807	0.267122	0.0957319	1.06861	0.0924541	0.624595
BAZ1A	0.0729341	0.929951	0.0644469	1.04568	0.0926005	0.624947
MRPS2	0.0109306	0.989136	-0.0969723	0.934993	0.0925717	0.624947
AKT1S1	0.831615	0.452302	-0.115788	0.922878	0.092662	0.625044
POMZP3	1.42527	0.267764	-0.16839	0.889835	0.0928944	0.626292
EMILIN2	1.01376	0.383765	0.159006	1.11652	0.0929437	0.626306
PPP1R13B	6.05392	0.010345	0.156019	1.11421	0.0930143	0.626327
CRLS1	1.61581	0.227801	-0.113845	0.924122	0.0932777	0.626327
RPL36	1.36396	0.282245	-0.0572882	0.961069	0.0931625	0.626327
TRIP6	1.14356	0.342015	-0.113798	0.924152	0.0931366	0.626327
ARID4A	0.590791	0.564867	-0.0865813	0.941752	0.0931927	0.626327
KCNK5	0.320596	0.730009	-0.16954	0.889126	0.0930607	0.626327
FRMD8	0.139862	0.870468	-0.0620279	0.957917	0.0932335	0.626327
NOL6	1.72147	0.208544	-0.0819104	0.944806	0.0933971	0.626811
CTH	0.734311	0.49445	0.23325	1.17548	0.0935341	0.627095
RPS6KB1	0.373453	0.693863	0.0973757	1.06983	0.0935158	0.627095
TESPA1	0.720101	0.500965	-0.0671845	0.954499	0.0936739	0.627715
CTD-3099C6.9	0.647626	0.535722	0.283255	1.21694	0.0938471	0.628186
RP11-288H12.3	0.352018	0.708275	0.260674	1.19804	0.093801	0.628186
SSH3	0.168045	0.846703	-0.184464	0.879976	0.0938866	0.628186
C12orf73	0.812683	0.460177	-0.271498	0.828459	0.0941456	0.629284
ZFYVE21	0.487769	0.622329	-0.198856	0.871241	0.0941003	0.629284
RP11-82H13.2	7.03907	0.00592856	0.18472	1.1366	0.0943481	0.630119
KIAA1919	1.43638	0.265229	0.168802	1.12412	0.0944306	0.630119
HLA-G	1.18193	0.330663	-0.071968	0.951339	0.0945083	0.630119
SF1	0.387456	0.684624	-0.0381342	0.973914	0.094461	0.630119
BCKDK	0.0199328	0.980287	-0.0840323	0.943417	0.0943713	0.630119
TGOLN2	1.51406	0.248241	-0.0514031	0.964997	0.0949478	0.630934
AKAP8	1.47296	0.257072	-0.0940136	0.936913	0.0949237	0.630934
ACADSB	1.05566	0.369696	-0.0760061	0.94868	0.0949033	0.630934
TOMM20	0.935784	0.411574	-0.0473302	0.967726	0.0946953	0.630934
PPP1R16B	0.68248	0.518682	0.0359809	1.02525	0.0949458	0.630934
TSC2	0.532073	0.596853	-0.0791415	0.946621	0.0948772	0.630934
SMG7	0.109835	0.896613	0.0568315	1.04018	0.0949639	0.630934
NADSYN1	0.0791452	0.924244	0.0648419	1.04597	0.0951849	0.632085
ZNF576	0.622067	0.548615	0.180165	1.13301	0.0953216	0.632676
GOLGA8I	0.921459	0.416924	0.277945	1.21247	0.0954492	0.633205
TRIM47	2.86425	0.084716	-0.145248	0.904224	0.0956302	0.634089
SEC62	2.34364	0.126204	-0.0707875	0.952118	0.0960746	0.634537
[truncated: 25,801 more rows]

## Sheet: Table S10.  IL14 4 hr ANOVA_DE
Gene	ANOVA_F	ANOVA_p	log2 (FC MLE)	fold change (FC)	FC pvalue	FC padj		Table S10. Effect of TYK2 genotype after 4h of IL-12 stimulation. Red highlighting: effect of TYK2 genotype (by ANOVA), p < 0.05. Yellow highlighting: fold-change maximum likeihood estimate ≥ 1.55 or ≤ 0.67. Green highlighting: FDR-adjusted p value for fold change ≤ 0.1. FC data are same as Table S6, except that all genes are included in this table.
ITGA6	1.10867	0.361556	1.3037	2.4686	1.03687e-36	1.37447e-32
LY9	0.338645	0.719331	-0.88389	0.541904	1.09524e-23	7.25927e-20
C10orf54	0.192951	0.827031	-0.49458	0.709768	4.32328e-19	1.91032e-15
IL18RAP	7.65088	0.00721015	1.24421	2.36889	3.89408e-17	9.97506e-14
LEPROTL1	0.301707	0.745003	-0.400857	0.757408	3.06816e-17	9.97506e-14
SBNO2	0.955471	0.412049	0.7733	1.70917	4.51496e-17	9.97506e-14
CD55	1.31217	0.305232	0.751162	1.68315	6.82397e-17	1.29226e-13
TMEM173	1.38433	0.287767	0.699826	1.62431	1.5764e-16	2.6121e-13
PTK2B	2.10153	0.165008	0.522356	1.4363	3.86826e-16	5.58859e-13
ZNRF1	0.928517	0.421761	1.07085	2.10067	4.21589e-16	5.58859e-13
ICOS	1.42211	0.27909	0.650688	1.56992	1.42862e-15	1.72161e-12
IL18R1	2.33515	0.139132	1.25379	2.38467	3.95133e-15	4.3649e-12
C11orf21	1.44578	0.273809	-0.844164	0.557034	4.77521e-15	4.86925e-12
XBP1	0.108597	0.897963	0.951416	1.93377	8.42589e-15	7.97811e-12
CYTIP	1.07886	0.370788	0.592215	1.50756	2.5374e-14	2.24239e-11
PTPN1	1.34075	0.29817	0.610481	1.52677	4.23521e-14	3.50887e-11
AMICA1	2.06347	0.169737	-0.421321	0.74674	5.35567e-14	4.17616e-11
C16orf54	0.323444	0.729769	-0.558869	0.678834	6.31062e-14	4.58143e-11
MAP3K5	3.71816	0.0553866	0.674021	1.59551	6.56663e-14	4.58143e-11
OASL	1.22043	0.329253	-0.630015	0.64617	8.18652e-14	5.42602e-11
MAT2A	0.37594	0.694452	0.603384	1.51928	9.91484e-14	6.25863e-11
PIM2	2.42733	0.130247	0.440609	1.35718	1.40813e-13	8.48463e-11
TOP1	0.879405	0.440152	0.581091	1.49598	1.62297e-13	9.35397e-11
DBP	0.547848	0.591992	-0.661066	0.632411	2.47045e-13	1.36451e-10
SYNCRIP	0.332517	0.723518	0.364806	1.28771	2.66624e-13	1.41374e-10
IFNG-AS1	1.31712	0.303994	1.78389	3.44354	2.97128e-13	1.5149e-10
FAM134B	1.04451	0.38177	-0.410073	0.752585	3.19125e-13	1.56679e-10
CD5	1.33105	0.300545	-0.447549	0.733287	7.6271e-13	3.5248e-10
FOXP4	0.586151	0.571633	0.697312	1.62148	8.24298e-13	3.5248e-10
NUAK2	0.145833	0.865811	-0.823235	0.565173	8.20115e-13	3.5248e-10
PPIF	1.91797	0.189331	0.677193	1.59903	8.14826e-13	3.5248e-10
LCK	1.21275	0.331362	-0.318647	0.801821	1.04091e-12	4.31196e-10
SURF4	1.12785	0.355759	0.397409	1.31714	1.54564e-12	6.20877e-10
IFNG	1.29416	0.309783	2.56116	5.9018	1.6796e-12	6.54845e-10
LBH	0.978406	0.403989	-0.585056	0.666623	2.20314e-12	8.34424e-10
WDR43	1.09735	0.365032	0.699529	1.62397	2.552e-12	9.39703e-10
FASLG	0.0310095	0.969544	0.816143	1.76069	3.0959e-12	1.10917e-09
TLR1	4.63568	0.0322342	0.901178	1.86759	3.36011e-12	1.17215e-09
PIK3AP1	1.53522	0.254878	0.663807	1.58426	3.77218e-12	1.28215e-09
SLAMF7	0.0303698	0.970161	0.516703	1.43068	4.22659e-12	1.40069e-09
PAQR8	0.107333	0.899079	-0.485573	0.714213	4.77972e-12	1.54536e-09
FAM102A	1.46238	0.270174	-0.451068	0.731501	4.96001e-12	1.56548e-09
JAK2	1.07672	0.371464	0.676951	1.59876	5.44517e-12	1.67863e-09
P2RX5	0.302789	0.744236	0.66621	1.5869	6.29419e-12	1.89627e-09
CALHM2	1.98146	0.180474	-0.548069	0.683935	9.69022e-12	2.85452e-09
TXNIP	0.362954	0.702999	-0.362358	0.777892	1.02497e-11	2.95369e-09
RBPJ	2.02982	0.17405	0.37434	1.29625	1.08672e-11	3.06502e-09
NARF	2.23214	0.149911	0.930459	1.90588	1.2784e-11	3.53052e-09
CNN2	1.42252	0.278997	-0.264747	0.832345	1.50316e-11	4.02398e-09
TOX	0.539406	0.596592	0.882433	1.84348	1.5178e-11	4.02398e-09
LINC01137	1.29853	0.308669	-1.00377	0.498695	1.62099e-11	4.2133e-09
GNE	2.10846	0.164163	0.667652	1.58849	2.03096e-11	5.10409e-09
ITGAL	0.0328256	0.967794	-0.376323	0.770399	2.04071e-11	5.10409e-09
TDG	1.24809	0.321785	0.523159	1.4371	2.37518e-11	5.83062e-09
GPSM3	5.40436	0.0212071	-0.281672	0.822637	2.50594e-11	6.03976e-09
CHSY1	1.96721	0.182419	0.551857	1.46597	2.64471e-11	6.2604e-09
ATP2A2	1.08617	0.368499	0.423883	1.34153	3.20922e-11	7.46342e-09
ARID5A	0.238865	0.791177	0.499379	1.41361	4.0902e-11	9.30286e-09
TSR1	0.475364	0.632882	0.464563	1.3799	4.14053e-11	9.30286e-09
KCTD9	0.933667	0.419884	0.5954	1.51089	4.63211e-11	1.02339e-08
TBX21	2.29988	0.142718	1.01907	2.02661	6.39595e-11	1.38991e-08
CLSTN3	2.09838	0.165393	-0.395127	0.760422	6.62361e-11	1.41617e-08
BTG2	0.451541	0.647033	-0.376845	0.77012	7.2334e-11	1.51508e-08
SESN1	0.0165643	0.983595	-0.526469	0.694252	7.31483e-11	1.51508e-08
NOP16	1.26689	0.316823	0.75364	1.68604	7.7471e-11	1.56913e-08
SPTY2D1	2.22151	0.151077	0.62584	1.54311	7.8125e-11	1.56913e-08
PDE7A	1.39873	0.284422	-0.479906	0.717024	7.94976e-11	1.57287e-08
GADD45B	0.59351	0.567816	0.784234	1.72218	8.55616e-11	1.66795e-08
SOCS3	2.31891	0.14077	1.0682	2.09681	9.25325e-11	1.7777e-08
SIT1	2.20276	0.15316	-0.481915	0.716026	9.76859e-11	1.84989e-08
SASH3	2.84668	0.0973253	-0.344974	0.787322	1.13392e-10	2.11708e-08
DDX21	0.894614	0.434358	0.752544	1.68476	1.248e-10	2.25188e-08
HSPA5	0.82243	0.462672	0.482192	1.39686	1.27407e-10	2.25188e-08
POLR3D	1.6034	0.241468	0.493541	1.4079	1.26351e-10	2.25188e-08
TNIP1	0.510428	0.612704	-0.337735	0.791282	1.22346e-10	2.25188e-08
NFATC2	2.145	0.159794	0.542054	1.45604	1.43479e-10	2.50258e-08
WDR3	0.234144	0.79478	0.454865	1.37065	1.50002e-10	2.58238e-08
GTPBP4	1.43892	0.275326	0.504292	1.41843	1.52486e-10	2.59148e-08
RGS14	2.87182	0.0956821	-0.615254	0.652815	1.57733e-10	2.64672e-08
IL10RA	0.818247	0.464377	-0.392326	0.7619	1.61988e-10	2.68414e-08
GEMIN5	0.413812	0.670209	0.484307	1.39891	1.98774e-10	3.25303e-08
SLC25A44	1.48559	0.265185	0.840102	1.79018	2.09753e-10	3.39083e-08
ARID3B	1.21351	0.331151	0.693545	1.61725	2.37895e-10	3.77073e-08
IFI44	2.24683	0.148316	-0.302882	0.810631	2.41786e-10	3.77073e-08
PRKX	1.47122	0.268261	0.552475	1.4666	2.3949e-10	3.77073e-08
SRSF6	1.29617	0.309269	0.395624	1.31551	2.51642e-10	3.87879e-08
PCYT1A	1.15737	0.347047	0.413066	1.33151	2.56933e-10	3.91483e-08
DEF6	2.45294	0.127897	-0.291078	0.817291	2.87023e-10	4.24729e-08
IL4R	3.5605	0.0610974	-0.376809	0.770139	2.87777e-10	4.24729e-08
LDLRAP1	0.464857	0.639078	-0.625293	0.648288	2.88365e-10	4.24729e-08
HNRNPAB	1.68176	0.227062	0.440814	1.35737	3.04902e-10	4.44152e-08
BRIX1	0.828744	0.460111	0.565148	1.47954	3.16926e-10	4.5665e-08
ORAI2	0.626019	0.551304	-0.343064	0.788365	3.5543e-10	5.06621e-08
ALPK1	0.8603	0.447557	0.430058	1.34729	3.69537e-10	5.21126e-08
LRRN3	0.0569932	0.944855	-0.595868	0.661646	4.05683e-10	5.66078e-08
IL12RB2	1.9212	0.188869	1.05053	2.0713	4.18739e-10	5.78209e-08
MAP3K8	2.69525	0.107948	1.31641	2.49046	4.89725e-10	6.67867e-08
RCL1	1.0712	0.373205	0.597568	1.51316	4.93746e-10	6.67867e-08
MXD4	1.19537	0.336192	-0.407584	0.753885	5.02756e-10	6.73185e-08
LAG3	1.52522	0.256916	0.522598	1.43654	5.27757e-10	6.99594e-08
MXD3	0.366272	0.700803	-0.574961	0.671304	5.33994e-10	7.00853e-08
SPOCK2	0.232382	0.796128	-0.345669	0.786943	5.43529e-10	7.06375e-08
DCP1A	1.04303	0.382252	0.30113	1.23211	5.97125e-10	7.68494e-08
CD6	2.46218	0.127061	-0.256143	0.837324	7.01921e-10	8.9468e-08
OAS1	0.349073	0.712272	-0.380325	0.768265	8.78233e-10	1.10875e-07
SLC7A1	2.3053	0.142159	0.416413	1.3346	9.47535e-10	1.18496e-07
FGD3	3.23093	0.075411	-0.364217	0.776891	9.76061e-10	1.19802e-07
RAB8B	0.426563	0.662269	-0.503859	0.705218	9.73498e-10	1.19802e-07
FURIN	1.83268	0.202044	1.06801	2.09654	1.03072e-09	1.23092e-07
HIF1A	0.867341	0.444811	0.690877	1.61426	1.02315e-09	1.23092e-07
SLC7A5	4.73528	0.0304809	0.453043	1.36892	1.02376e-09	1.23092e-07
IPCEF1	5.08279	0.0251775	0.573383	1.48801	1.09017e-09	1.2903e-07
DDX5	0.204336	0.817967	0.36215	1.28534	1.14194e-09	1.29381e-07
HSP90AA1	0.315495	0.735298	0.467235	1.38246	1.11339e-09	1.29381e-07
IGF2R	1.3811	0.288524	0.474778	1.3897	1.13467e-09	1.29381e-07
NINJ1	1.1114	0.360727	-0.502978	0.705649	1.13546e-09	1.29381e-07
SLA2	4.46666	0.0354862	-0.44319	0.735507	1.13622e-09	1.29381e-07
CXCR4	0.544205	0.593972	-0.448185	0.732964	1.16398e-09	1.3076e-07
HSPA13	0.733033	0.500776	0.596636	1.51219	1.22789e-09	1.36781e-07
RNPEPL1	0.454245	0.645409	-0.232715	0.851032	1.258e-09	1.38967e-07
ARPC5L	1.14143	0.351719	0.367561	1.29017	1.28481e-09	1.40756e-07
IFFO2	0.139645	0.87106	-0.553975	0.681141	1.30473e-09	1.41571e-07
ITGB7	0.272075	0.766373	-0.296821	0.814044	1.31361e-09	1.41571e-07
EML4	1.14489	0.350698	0.43851	1.3552	1.35097e-09	1.43267e-07
NABP1	1.73184	0.218378	0.562013	1.47633	1.34356e-09	1.43267e-07
USP12	0.641693	0.543544	0.337067	1.26319	1.45466e-09	1.5304e-07
SERBP1	0.805559	0.469597	0.283522	1.21716	1.49894e-09	1.56457e-07
SH2D3C	0.825261	0.461522	-0.477096	0.718422	1.54481e-09	1.59985e-07
CCSER2	1.10614	0.362332	0.464611	1.37995	1.58264e-09	1.62631e-07
TRAC	0.870145	0.443723	-0.327999	0.79664	1.63486e-09	1.66705e-07
SELL	2.10183	0.164971	0.234876	1.17681	1.65043e-09	1.67008e-07
CD82	1.24344	0.323027	-0.421202	0.746802	1.75791e-09	1.76537e-07
ASB2	0.26902	0.768616	-0.856811	0.552172	1.8911e-09	1.84326e-07
IL27RA	2.14092	0.160276	-0.330877	0.795053	1.88216e-09	1.84326e-07
RCSD1	0.978712	0.403883	-0.342075	0.788906	1.86627e-09	1.84326e-07
TSC22D3	0.353412	0.709358	-0.944552	0.519591	1.88878e-09	1.84326e-07
NAA15	0.608386	0.56019	0.449696	1.36575	1.93412e-09	1.87144e-07
ARIH2	1.24513	0.322574	0.36823	1.29077	2.05207e-09	1.957e-07
TRGC2	0.36783	0.699776	-0.71158	0.610651	2.04628e-09	1.957e-07
CHMP7	2.08106	0.167532	-0.256625	0.837044	2.2134e-09	2.08603e-07
H1FX	0.249386	0.783219	-0.391916	0.762117	2.21885e-09	2.08603e-07
IL21-AS1	0.302156	0.744685	1.91796	3.77889	2.30134e-09	2.14835e-07
BYSL	4.06475	0.0448839	0.718466	1.64543	2.40948e-09	2.23357e-07
SIPA1	1.14292	0.351278	-0.33604	0.792213	2.53655e-09	2.33504e-07
MAP2K3	1.0484	0.380507	-0.403899	0.755813	2.70079e-09	2.46908e-07
CEP68	0.464608	0.639226	-0.658695	0.633451	2.84741e-09	2.58529e-07
NARS	0.713167	0.509733	0.253224	1.19187	2.94052e-09	2.65167e-07
ABCD2	1.09294	0.366394	-0.571967	0.672699	3.02833e-09	2.7124e-07
TFRC	0.0149899	0.98514	0.431789	1.34891	3.54159e-09	3.15082e-07
ACSS1	1.02615	0.387797	-0.379594	0.768654	3.77691e-09	3.33778e-07
SRSF7	1.74437	0.216267	0.477747	1.39257	3.89492e-09	3.41928e-07
C21orf91	2.70623	0.107134	0.406485	1.32545	4.02065e-09	3.50643e-07
NOP2	0.200882	0.820705	0.468958	1.38411	4.17111e-09	3.61387e-07
ZDHHC18	0.376213	0.694273	0.418582	1.33661	4.56056e-09	3.92564e-07
ARRB2	0.456045	0.64433	0.34018	1.26591	4.85372e-09	4.15103e-07
2018-09-09	1.4145	0.280811	-0.277327	0.825119	5.17543e-09	4.39779e-07
ADGRE5	0.282872	0.758505	-0.210322	0.864344	5.37642e-09	4.53948e-07
SMPD1	1.53769	0.254378	-0.544414	0.68567	5.47191e-09	4.59087e-07
HLA-E	0.575149	0.577396	-0.24448	0.84412	5.51678e-09	4.5994e-07
CD8A	0.391753	0.684207	-0.244358	0.844192	5.81759e-09	4.76037e-07
FUT7	0.0933055	0.91157	1.35399	2.55619	5.80448e-09	4.76037e-07
RPS6KA5	2.1594	0.15811	0.660101	1.58019	5.79484e-09	4.76037e-07
LAIR1	0.176729	0.840149	-0.572105	0.672635	6.12691e-09	4.98272e-07
DNAJB9	0.58554	0.571951	0.608704	1.52489	6.19733e-09	5.00926e-07
SUN2	1.35605	0.294468	-0.317661	0.80237	6.28239e-09	5.04723e-07
DDX31	0.0758627	0.927384	0.447939	1.36409	6.32249e-09	5.04885e-07
GNL3	0.7337	0.500478	0.4631	1.3785	6.42806e-09	5.10242e-07
APOBEC3B	1.16533	0.344738	-0.530411	0.692357	6.7417e-09	5.31953e-07
HNRNPLL	0.998111	0.397212	0.296877	1.22848	6.84264e-09	5.36722e-07
TNFAIP8L1	2.66553	0.110189	-0.425555	0.744552	7.5812e-09	5.91156e-07
ATP8B4	1.18018	0.340483	1.13063	2.18954	7.91242e-09	6.11686e-07
NOP56	0.737282	0.498884	0.3525	1.27677	7.93678e-09	6.11686e-07
RNF157	0.861334	0.447153	0.524359	1.43829	8.14941e-09	6.24443e-07
LASP1	1.74778	0.215696	-0.243577	0.844648	9.50382e-09	7.24038e-07
NAA25	2.5533	0.119153	0.517073	1.43105	9.8004e-09	7.42366e-07
RASGRP1	0.872492	0.442815	0.497544	1.41181	1.00904e-08	7.59993e-07
PPP1CC	0.488228	0.62539	0.196691	1.14607	1.04865e-08	7.85362e-07
ABCG1	0.997662	0.397365	-0.325598	0.797968	1.07249e-08	7.98705e-07
HAPLN3	0.592471	0.568353	0.511018	1.42506	1.10476e-08	8.18142e-07
SLC27A4	0.592167	0.56851	0.532525	1.44646	1.44322e-08	1.06285e-06
CD27	0.959664	0.410561	-0.476963	0.718488	1.51583e-08	1.11016e-06
DKC1	2.53052	0.121075	0.450923	1.36691	1.52967e-08	1.11414e-06
BAK1	0.839995	0.455589	0.491704	1.40611	1.61729e-08	1.17152e-06
FRMD4B	3.6264	0.0586307	1.07614	2.10839	1.68741e-08	1.21567e-06
APBB1	0.599263	0.564852	-0.457881	0.728055	1.80219e-08	1.27753e-06
JUN	0.227661	0.799757	0.828052	1.77529	1.78462e-08	1.27753e-06
ZFP36L2	1.43519	0.276155	-0.458422	0.727782	1.79855e-08	1.27753e-06
LIMD2	0.775324	0.482311	-0.295739	0.814655	1.83634e-08	1.29481e-06
NOLC1	0.140853	0.870033	0.466161	1.38143	1.97592e-08	1.38586e-06
PIM1	1.09962	0.364331	1.33136	2.5164	2.04592e-08	1.4274e-06
SLC1A4	0.520374	0.607117	-0.452236	0.730909	2.10674e-08	1.46214e-06
TMEM43	1.26056	0.318483	0.461631	1.3771	2.1652e-08	1.49489e-06
CHML	0.594614	0.567246	0.783683	1.72152	2.18943e-08	1.50379e-06
PIK3IP1	0.721987	0.505733	-0.464015	0.724966	2.22726e-08	1.52189e-06
C4orf32	5.07317	0.0253091	0.547094	1.46114	2.2645e-08	1.53727e-06
PSME3	0.213244	0.810955	0.280312	1.21446	2.27297e-08	1.53727e-06
BAZ1A	4.94035	0.0272095	0.419155	1.33714	2.33202e-08	1.5692e-06
ITPKB	0.513726	0.610844	-0.359046	0.77968	2.44535e-08	1.62893e-06
LRRC59	0.505891	0.615272	0.334809	1.26121	2.44102e-08	1.62893e-06
RIOK1	1.29752	0.308928	0.496942	1.41122	2.67035e-08	1.7611e-06
STIP1	0.790294	0.475966	0.442084	1.35857	2.66846e-08	1.7611e-06
NAA50	3.66664	0.0571814	0.266613	1.20298	2.74569e-08	1.80182e-06
CCL5	0.633102	0.547782	-0.262502	0.833641	2.84463e-08	1.85756e-06
CCNG2	0.767373	0.485721	-0.607488	0.656339	2.89973e-08	1.88426e-06
NIFK	0.513176	0.611154	0.48816	1.40265	2.94124e-08	1.90191e-06
TRA2B	0.504034	0.616326	0.231901	1.17438	2.96258e-08	1.90641e-06
ODC1	1.67921	0.227513	0.409174	1.32793	3.06905e-08	1.96502e-06
UBALD2	1.25528	0.319876	0.372847	1.29491	3.08332e-08	1.96502e-06
ATP2B4	2.31753	0.14091	0.637379	1.5555	3.12122e-08	1.97966e-06
C12orf4	0.550346	0.590639	0.459692	1.37525	3.15374e-08	1.99076e-06
ZMPSTE24	1.85674	0.198359	0.392727	1.31287	3.19331e-08	2.00619e-06
CCDC69	3.38976	0.0680739	-0.272776	0.827725	3.24908e-08	2.02206e-06
SLC27A2	2.28795	0.143955	0.794313	1.73425	3.23602e-08	2.02206e-06
NFKB2	1.1002	0.364154	-0.30258	0.810801	3.34429e-08	2.07159e-06
POLR3H	0.639623	0.544562	0.434986	1.3519	3.37413e-08	2.08035e-06
KLHDC7B	0.602705	0.563088	-0.43061	0.741948	3.46151e-08	2.12434e-06
SLF1	2.47735	0.125704	0.554127	1.46828	3.5162e-08	2.14796e-06
IKBKE	2.93786	0.0915179	-0.521003	0.696887	3.66736e-08	2.23003e-06
FAM126A	0.555541	0.587836	0.553899	1.46805	4.02189e-08	2.43444e-06
POLR3A	2.86359	0.0962167	0.337559	1.26362	4.13805e-08	2.49337e-06
RNF125	0.394622	0.682367	-0.394278	0.76087	4.20995e-08	2.52521e-06
PSTPIP1	5.05168	0.0256058	-0.363341	0.777362	4.26691e-08	2.54232e-06
TMBIM1	4.16945	0.0421816	-0.245603	0.843463	4.27683e-08	2.54232e-06
HIC1	0.535249	0.598873	0.519999	1.43395	4.30382e-08	2.54694e-06
CHI3L2	0.0151312	0.985001	-0.485493	0.714253	4.43487e-08	2.60436e-06
CIRH1A	1.26326	0.317775	0.369148	1.29159	4.44014e-08	2.60436e-06
LITAF	0.954676	0.412331	-0.30858	0.807436	4.53468e-08	2.6481e-06
UBE3A	2.04122	0.172574	0.322496	1.25049	4.61086e-08	2.68077e-06
GPR155	1.04091	0.382943	0.460273	1.3758	4.64777e-08	2.69043e-06
DDX3X	0.773697	0.483006	0.309685	1.23944	4.68872e-08	2.69063e-06
PRNP	0.911812	0.427913	0.288346	1.22124	4.66951e-08	2.69063e-06
ETF1	1.84651	0.199916	0.330449	1.2574	4.94502e-08	2.82548e-06
RBM12	0.453958	0.645581	0.295845	1.2276	5.01999e-08	2.85601e-06
GEMIN4	1.0303	0.386425	0.456322	1.37204	5.08695e-08	2.88173e-06
URB2	0.851823	0.45089	0.6082	1.52436	5.15148e-08	2.90587e-06
PDCD1	0.15677	0.856623	0.628719	1.54619	5.19682e-08	2.91902e-06
CCT2	0.475204	0.632975	0.266998	1.2033	5.24584e-08	2.93413e-06
NIP7	0.547793	0.592022	0.360211	1.28361	5.74362e-08	3.19905e-06
TBC1D10C	11.2723	0.00175713	-0.308874	0.807272	5.91225e-08	3.27919e-06
TOMM40	0.0694951	0.933237	0.332194	1.25893	5.99528e-08	3.3114e-06
CLDND1	1.15585	0.347489	0.263188	1.20013	6.11655e-08	3.34252e-06
IMPAD1	1.64825	0.233096	0.304154	1.23469	6.12729e-08	3.34252e-06
TWISTNB	0.81154	0.467128	0.265921	1.2024	6.12572e-08	3.34252e-06
CCDC64	0.773462	0.483107	-0.379989	0.768443	6.24553e-08	3.39306e-06
CERK	0.533271	0.599962	-0.264623	0.832416	6.27941e-08	3.39732e-06
TNFAIP3	0.625575	0.551526	-0.509207	0.702608	6.30462e-08	3.39732e-06
MYB	0.10035	0.905272	0.387055	1.30772	6.37257e-08	3.42003e-06
ADAM19	0.705084	0.513431	0.844501	1.79564	6.46695e-08	3.45669e-06
RAB27A	2.56833	0.117904	0.282072	1.21594	6.52079e-08	3.47147e-06
RNF166	3.23933	0.0750004	-0.348898	0.785184	6.88607e-08	3.65127e-06
QSOX2	1.31798	0.30378	0.404836	1.32394	6.93914e-08	3.66475e-06
THEMIS	0.243218	0.787874	0.442307	1.35878	7.20178e-08	3.78836e-06
IDI1	1.53969	0.253973	0.49569	1.40999	7.42158e-08	3.88856e-06
SPCS3	1.00542	0.394731	0.194908	1.14465	7.85331e-08	4.09856e-06
IL2RG	0.907126	0.429658	-0.207475	0.866052	7.9101e-08	4.11201e-06
ITGA3	1.88307	0.194418	0.646739	1.56563	8.06077e-08	4.17397e-06
G3BP1	0.932688	0.42024	0.214584	1.16037	8.14296e-08	4.20012e-06
SRSF4	0.0291191	0.971369	0.246544	1.18636	8.34759e-08	4.28898e-06
VPRBP	1.67322	0.228582	0.328134	1.25539	8.39044e-08	4.29435e-06
PWWP2B	1.06533	0.375069	0.588586	1.50377	8.50554e-08	4.33651e-06
BMP2K	0.881934	0.439182	0.697725	1.62195	8.68736e-08	4.41225e-06
ARHGEF3	0.467754	0.637362	0.456705	1.3724	8.88517e-08	4.49549e-06
NAT6	2.46408	0.126891	-0.830825	0.562208	8.99667e-08	4.5346e-06
HERC5	0.812377	0.466783	-0.257475	0.836551	9.3182e-08	4.67886e-06
UBASH3B	0.0961374	0.909032	0.848592	1.80074	9.39853e-08	4.7014e-06
CERKL	0.616864	0.555897	-0.392484	0.761817	9.47861e-08	4.72363e-06
AMD1	1.64159	0.234318	0.300061	1.2312	9.60805e-08	4.7702e-06
PTGER4	0.704037	0.513912	0.487487	1.402	9.68927e-08	4.78388e-06
TUBA4A	3.98226	0.0471556	-0.305128	0.809371	9.70779e-08	4.78388e-06
TRANK1	0.0819117	0.921864	-0.429101	0.742725	9.78438e-08	4.80377e-06
EFHD2	0.679888	0.525161	-0.15769	0.896459	9.88648e-08	4.83598e-06
C10orf2	1.89002	0.193392	0.440558	1.35713	1.00695e-07	4.90739e-06
TNFRSF8	1.7535	0.214744	0.492591	1.40697	1.02159e-07	4.96051e-06
C17orf62	0.254403	0.779458	0.261914	1.19907	1.0554e-07	5.10596e-06
CXCR3	0.694162	0.518478	-0.393997	0.761019	1.07724e-07	5.19268e-06
PARP10	4.42752	0.0362928	-0.305214	0.809322	1.17643e-07	5.62656e-06
PPRC1	1.65143	0.232516	0.549194	1.46327	1.17998e-07	5.62656e-06
PTRH2	2.6266	0.113206	0.59678	1.51234	1.17551e-07	5.62656e-06
NUDCD1	3.57788	0.0604354	0.524331	1.43827	1.21963e-07	5.79476e-06
L3MBTL3	1.02311	0.388804	0.766903	1.70161	1.23567e-07	5.85002e-06
LMNB1	1.14246	0.351415	0.176514	1.13015	1.24601e-07	5.87798e-06
ESYT1	2.09796	0.165445	-0.205223	0.867405	1.2506e-07	5.87869e-06
ST3GAL2	7.57155	0.00746675	-0.261651	0.834133	1.27159e-07	5.95624e-06
SUSD3	0.0390844	0.961791	-0.425631	0.744513	1.32797e-07	6.16475e-06
TCEB3	2.15231	0.158937	0.370749	1.29302	1.33005e-07	6.16475e-06
UBE2L3	0.109657	0.897029	0.285887	1.21916	1.32465e-07	6.16475e-06
CCM2	0.656772	0.536198	-0.42317	0.745784	1.34433e-07	6.2092e-06
TSPAN17	0.231081	0.797127	0.324267	1.25203	1.41399e-07	6.5083e-06
FAM91A1	2.12212	0.162514	0.332725	1.25939	1.42377e-07	6.53062e-06
STX11	0.32674	0.727491	0.385589	1.30639	1.46889e-07	6.71433e-06
USP31	1.38346	0.287971	1.00132	2.00183	1.49517e-07	6.81097e-06
HAVCR2	0.99532	0.398164	0.67889	1.60091	1.57505e-07	7.15028e-06
DDHD1	0.551359	0.590091	0.490368	1.4048	1.58793e-07	7.18418e-06
SLAMF1	0.887674	0.43699	0.207388	1.1546	1.6396e-07	7.39269e-06
ASUN	2.64786	0.111546	0.291076	1.22355	1.65346e-07	7.42993e-06
LINS1	0.268628	0.768905	0.4394	1.35604	1.67205e-07	7.48807e-06
EIF4A3	0.822295	0.462727	0.266526	1.20291	1.68272e-07	7.51047e-06
ABCE1	1.38266	0.288157	0.34309	1.26847	1.69159e-07	7.52475e-06
GIMAP4	2.64291	0.11193	0.302193	1.23302	1.69988e-07	7.53631e-06
RP11-382A20.3	0.428125	0.661305	0.667291	1.58809	1.72363e-07	7.61614e-06
ERN1	0.485906	0.626735	0.449784	1.36584	1.82234e-07	8.02557e-06
FAM78A	0.0922882	0.912483	-0.221201	0.857851	1.872e-07	8.21697e-06
RNF144A	2.52532	0.121519	0.682923	1.60539	1.93704e-07	8.47439e-06
TTC7A	0.87295	0.442638	-0.330261	0.795393	1.97996e-07	8.63365e-06
SRGN	0.99731	0.397485	-0.315898	0.803351	1.99065e-07	8.65181e-06
ARHGAP9	0.22363	0.80287	-0.295852	0.814591	2.04497e-07	8.85888e-06
ZYX	2.76522	0.10288	-0.232778	0.850995	2.1384e-07	9.23343e-06
CTDSP1	1.69889	0.224047	-0.25191	0.839784	2.15112e-07	9.2582e-06
RAB37	1.84624	0.199957	-0.484154	0.714916	2.24243e-07	9.61996e-06
SRF	0.173719	0.84261	0.242701	1.18321	2.27083e-07	9.71034e-06
NMT2	0.869759	0.443873	-0.556914	0.679755	2.28632e-07	9.74517e-06
SLC39A14	0.899385	0.432559	0.564602	1.47898	2.3301e-07	9.89996e-06
POLR1B	0.348943	0.712359	0.465078	1.38039	2.3864e-07	1.01067e-05
CAPRIN1	0.319906	0.732224	0.246944	1.18669	2.47434e-07	1.04458e-05
LARP4	0.492805	0.622749	0.417033	1.33518	2.54809e-07	1.0723e-05
LRP8	1.08374	0.36926	1.04536	2.06388	2.67043e-07	1.11669e-05
PRF1	4.82474	0.0290003	0.369724	1.29211	2.66434e-07	1.11669e-05
F2R	0.0458444	0.955357	-0.324872	0.798369	2.76443e-07	1.14875e-05
S1PR5	0.163929	0.850671	-0.886777	0.540821	2.76093e-07	1.14875e-05
DNTTIP2	0.000132743	0.999867	0.302214	1.23303	2.82805e-07	1.17152e-05
HEATR3	0.186679	0.832074	0.402748	1.32202	2.83959e-07	1.17264e-05
FTH1	1.13284	0.354267	-0.151489	0.90032	2.88701e-07	1.18852e-05
BATF	0.176977	0.839946	0.440549	1.35712	2.95286e-07	1.21186e-05
MTHFD2	2.94969	0.0907946	0.561314	1.47561	2.99163e-07	1.22398e-05
JADE2	4.83625	0.0288159	-0.252085	0.839682	3.27988e-07	1.33779e-05
SNPH	0.0900943	0.914457	-0.472488	0.720721	3.3542e-07	1.3639e-05
SIGIRR	0.614409	0.557136	-0.379153	0.768889	3.51561e-07	1.42517e-05
LETM1	0.74759	0.494328	0.338876	1.26477	3.60093e-07	1.4553e-05
SOCS1	1.01756	0.390652	0.970362	1.95933	3.67137e-07	1.47926e-05
IL16	0.887696	0.436982	-0.429755	0.742388	3.70616e-07	1.47978e-05
LUZP1	0.956065	0.411837	0.542247	1.45624	3.70525e-07	1.47978e-05
TRMT10C	0.800207	0.471818	0.354413	1.27847	3.70463e-07	1.47978e-05
GATAD2A	0.141196	0.869741	0.368392	1.29091	3.88247e-07	1.54552e-05
CD248	2.37707	0.135006	-0.64545	0.639293	3.97588e-07	1.57797e-05
GM2A	0.374221	0.695576	-0.266981	0.831057	4.01722e-07	1.58962e-05
SEMA4C	0.614647	0.557016	-0.597478	0.660908	4.03766e-07	1.59295e-05
MARS2	0.790086	0.476054	0.498963	1.4132	4.27516e-07	1.68165e-05
EPHA1	0.396341	0.681268	-0.768541	0.587011	4.30051e-07	1.68661e-05
FUBP1	1.06263	0.375931	0.311709	1.24118	4.36894e-07	1.7084e-05
RGCC	0.0431917	0.957876	-0.390069	0.763093	4.41592e-07	1.72169e-05
CD300A	0.0519571	0.949582	-0.739751	0.598843	4.47785e-07	1.74071e-05
INTS10	0.957008	0.411503	0.392724	1.31287	4.49385e-07	1.74183e-05
YPEL3	0.515318	0.60995	-0.406555	0.754423	4.5158e-07	1.74523e-05
YPEL5	0.76117	0.488401	-0.32119	0.80041	4.67482e-07	1.80144e-05
AP1AR	2.33114	0.139535	0.427381	1.34479	4.69081e-07	1.80236e-05
SOWAHD	0.288798	0.754226	-0.709529	0.61152	4.72226e-07	1.8092e-05
C8orf33	0.825766	0.461317	0.272077	1.20755	4.83072e-07	1.84542e-05
NLRP3	0.18442	0.833899	-1.06864	0.476768	4.90323e-07	1.86774e-05
SRSF1	0.210074	0.813443	0.230069	1.17289	5.00507e-07	1.90107e-05
SLC9A3R1	1.56325	0.249263	-0.302215	0.811007	5.06421e-07	1.91803e-05
B4GALT2	0.809386	0.468015	0.466287	1.38155	5.23058e-07	1.96511e-05
CSE1L	0.234934	0.794176	0.29667	1.22831	5.21078e-07	1.96511e-05
CTPS1	1.20074	0.334691	0.451873	1.36782	5.23298e-07	1.96511e-05
ITGB2	0.372436	0.696746	-0.209817	0.864647	5.28685e-07	1.97597e-05
RAP1A	1.21387	0.331052	-0.201497	0.869648	5.29171e-07	1.97597e-05
ITM2C	3.11965	0.0811033	-0.281025	0.823006	5.76033e-07	2.14491e-05
RPS6KA1	1.24853	0.321668	-0.279112	0.824098	5.777e-07	2.1451e-05
PIP5K1A	0.139046	0.87157	0.288013	1.22096	5.83132e-07	2.15914e-05
RRP1B	0.975514	0.404995	0.311529	1.24102	5.84739e-07	2.15914e-05
YWHAG	1.29511	0.30954	0.306152	1.23641	6.18901e-07	2.27893e-05
BATF3	0.720094	0.506589	0.508865	1.42293	6.30568e-07	2.31546e-05
HSH2D	0.450919	0.647408	-0.315852	0.803377	6.35527e-07	2.32722e-05
B4GALT1	0.490049	0.624338	-0.296217	0.814385	6.40209e-07	2.33791e-05
RC3H2	1.58759	0.244503	0.327084	1.25448	6.56344e-07	2.39025e-05
LUC7L3	1.09538	0.365639	0.36548	1.28831	6.62179e-07	2.40489e-05
IFIT1	1.08384	0.369228	-0.587605	0.665447	6.72197e-07	2.4346e-05
PIK3CD	0.539893	0.596326	0.197813	1.14696	6.78021e-07	2.449e-05
GTPBP8	0.477576	0.631586	0.486372	1.40092	6.85331e-07	2.46868e-05
SEC61A1	0.765174	0.486669	0.279949	1.21415	6.92271e-07	2.48692e-05
HS3ST3B1	6.89015	0.0101709	0.463026	1.37843	7.25863e-07	2.60055e-05
SNX20	0.675551	0.527212	-0.367403	0.775177	7.3182e-07	2.61483e-05
TCP1	0.538778	0.596936	0.213539	1.15953	7.4179e-07	2.64333e-05
RRS1	0.954132	0.412525	0.559517	1.47378	7.51092e-07	2.6693e-05
ALDH18A1	0.967536	0.407786	0.229619	1.17253	7.53817e-07	2.67182e-05
SLC16A1	1.33583	0.299372	0.425907	1.34342	7.93535e-07	2.79763e-05
STK10	2.62672	0.113196	-0.342343	0.788759	7.93185e-07	2.79763e-05
LRIG1	0.411303	0.671784	0.404144	1.3233	7.98708e-07	2.8084e-05
PRKY	1.09301	0.366373	0.642971	1.56154	8.07696e-07	2.83249e-05
TNF	2.81626	0.0993576	0.425804	1.34332	8.18449e-07	2.86263e-05
RBM38	1.92722	0.188011	-0.293926	0.815679	8.22407e-07	2.8689e-05
EVL	0.145595	0.866012	-0.241338	0.84596	8.29752e-07	2.88303e-05
GPR68	2.21854	0.151405	-0.494061	0.710024	8.30808e-07	2.88303e-05
HK2	1.75827	0.213952	0.766227	1.70082	8.42217e-07	2.90857e-05
TMEM243	1.30555	0.306895	0.348566	1.27329	8.42554e-07	2.90857e-05
PLCD1	0.0146924	0.985433	-0.463903	0.725022	8.96481e-07	3.08669e-05
UBASH3A	0.884543	0.438184	-0.4406	0.736828	9.20067e-07	3.15969e-05
HSD17B11	0.527591	0.603101	-0.308098	0.807706	9.35597e-07	3.20472e-05
MAGEF1	0.381312	0.690952	-0.481361	0.716302	9.53924e-07	3.25908e-05
CYTH4	4.00631	0.0464797	-0.39804	0.758889	9.56902e-07	3.26085e-05
CCND2	1.58067	0.245845	0.499042	1.41327	9.63215e-07	3.27394e-05
ACAP1	1.21692	0.330215	-0.233694	0.850454	9.76861e-07	3.30338e-05
SREBF1	0.224082	0.80252	-0.227263	0.854254	9.76623e-07	3.30338e-05
PLEKHO1	0.79085	0.475732	-0.240007	0.846741	9.83402e-07	3.31704e-05
GLCCI1	1.57321	0.247301	-0.437624	0.73835	9.92247e-07	3.33838e-05
ETV3	0.510593	0.61261	0.407406	1.3263	1.00341e-06	3.36739e-05
KPNA2	0.980103	0.403401	0.211553	1.15793	1.04257e-06	3.48191e-05
MAPRE2	0.533056	0.60008	-0.273373	0.827383	1.04279e-06	3.48191e-05
DPP4	1.43799	0.275533	0.404089	1.32325	1.05823e-06	3.5233e-05
TIGIT	1.34553	0.297008	-0.350335	0.784402	1.0605e-06	3.5233e-05
DHX30	0.093058	0.911792	0.223674	1.1677	1.0675e-06	3.5377e-05
LIMS1	0.851015	0.451209	0.326957	1.25436	1.08256e-06	3.57867e-05
SFXN3	1.34351	0.297498	-0.389825	0.763222	1.11587e-06	3.67959e-05
FGR	0.0714096	0.931473	-0.392993	0.761548	1.14003e-06	3.74205e-05
GNAQ	1.17652	0.341526	0.44895	1.36505	1.14046e-06	3.74205e-05
RORA	0.582864	0.573348	0.464455	1.3798	1.16791e-06	3.82266e-05
TP53INP1	0.849585	0.451775	-0.515161	0.699715	1.21271e-06	3.95952e-05
CABLES1	0.792725	0.474945	-1.0497	0.483068	1.22993e-06	4.00588e-05
CYTH1	1.04929	0.38022	-0.207164	0.866238	1.24137e-06	4.0286e-05
MEF2D	0.00831594	0.991724	-0.267741	0.830619	1.24602e-06	4.0286e-05
SLC37A1	0.447104	0.64971	0.49067	1.4051	1.24371e-06	4.0286e-05
PTPN22	0.762172	0.487967	-0.357564	0.780481	1.25976e-06	4.0631e-05
MTMR1	0.384758	0.688717	0.332486	1.25918	1.27155e-06	4.09117e-05
IER5	1.32568	0.301869	-0.261475	0.834235	1.30961e-06	4.19327e-05
SRPRB	2.74445	0.104355	0.413767	1.33216	1.30653e-06	4.19327e-05
LINC00847	0.518006	0.608442	-0.46166	0.72615	1.35458e-06	4.31642e-05
UCK2	2.55534	0.118983	0.367089	1.28975	1.353e-06	4.31642e-05
ID2	0.896135	0.433784	0.322635	1.25061	1.37596e-06	4.37403e-05
DGKZ	2.24659	0.148341	-0.218429	0.859501	1.38613e-06	4.3929e-05
PUS1	0.1309	0.878541	0.357096	1.28085	1.38852e-06	4.3929e-05
PHLDA1	0.346201	0.714208	-0.487489	0.713265	1.41077e-06	4.45266e-05
C3AR1	3.25797	0.0740993	-0.55525	0.680539	1.43186e-06	4.50848e-05
PTPN2	0.597269	0.565877	0.294543	1.2265	1.48347e-06	4.65994e-05
EPT1	3.1742	0.0782526	0.364374	1.28732	1.51346e-06	4.74289e-05
TNFRSF25	0.0601448	0.94191	0.389287	1.30975	1.52821e-06	4.77782e-05
SARAF	0.18164	0.836152	-0.210251	0.864387	1.56398e-06	4.87814e-05
TAF4B	0.17576	0.84094	0.427807	1.34519	1.59079e-06	4.95013e-05
LSM12	1.27083	0.315793	0.206993	1.15428	1.6488e-06	5.11863e-05
AKAP1	0.683753	0.523342	0.387131	1.30779	1.65368e-06	5.12035e-05
ZHX1	0.930283	0.421116	0.448473	1.36459	1.65708e-06	5.12035e-05
DOCK10	1.22682	0.327509	0.566046	1.48046	1.66143e-06	5.12183e-05
C17orf96	2.03283	0.173659	0.371859	1.29402	1.66758e-06	5.12888e-05
TRG-AS1	2.21034	0.152314	-0.606771	0.656665	1.68357e-06	5.16607e-05
OLFM2	0.280482	0.760238	-0.772721	0.585313	1.71061e-06	5.23691e-05
AFAP1	0.620328	0.554154	0.482868	1.39752	1.73925e-06	5.31233e-05
SMG5	0.957254	0.411415	0.299434	1.23066	1.75028e-06	5.33374e-05
NR3C2	1.51873	0.258251	0.787389	1.72595	1.8396e-06	5.59305e-05
BCL3	0.128314	0.880768	0.37538	1.29718	1.88037e-06	5.70394e-05
SDF2L1	0.489699	0.62454	0.319642	1.24802	1.94138e-06	5.87556e-05
CHST11	0.361418	0.704018	0.326508	1.25397	1.97653e-06	5.96831e-05
GRPEL1	0.928245	0.42186	0.440062	1.35666	1.9989e-06	6.02214e-05
ALOX5AP	0.3007	0.745718	-0.303155	0.810478	2.02745e-06	6.0943e-05
SRP54	0.21648	0.808426	0.239332	1.18045	2.07412e-06	6.22048e-05
FAM46C	0.601289	0.563813	-0.320304	0.800901	2.16041e-06	6.45008e-05
FTSJ3	0.0766598	0.926655	0.303769	1.23437	2.1575e-06	6.45008e-05
EIF3J	1.08732	0.368142	0.306289	1.23652	2.17435e-06	6.47711e-05
CSTF2T	1.12736	0.355905	0.413343	1.33177	2.20964e-06	6.5675e-05
TMEM192	0.389013	0.68597	0.291398	1.22383	2.21595e-06	6.57152e-05
CASP8	8.19431	0.00570456	0.400743	1.32019	2.22999e-06	6.59839e-05
UTP23	0.721665	0.505879	0.328642	1.25583	2.31864e-06	6.84541e-05
GADD45G	0.985346	0.401587	1.07701	2.10966	2.37354e-06	6.99192e-05
C11orf68	1.98768	0.179632	-0.350112	0.784523	2.40049e-06	7.04216e-05
FAR1	0.269824	0.768025	0.295166	1.22703	2.40122e-06	7.04216e-05
NOL6	1.38966	0.286524	0.356423	1.28025	2.46797e-06	7.22194e-05
SIRPG	1.20246	0.334213	-0.375679	0.770743	2.47413e-06	7.22403e-05
PGS1	0.647885	0.540513	0.373379	1.29538	2.49278e-06	7.26249e-05
ETS1	1.18708	0.338526	0.254283	1.19274	2.5392e-06	7.38149e-05
ARRDC2	2.30501	0.142189	-0.435489	0.739443	2.58209e-06	7.48975e-05
TNFRSF11A	2.38466	0.134275	0.46791	1.3831	2.6085e-06	7.54986e-05
DNAJC1	0.743259	0.496236	-0.293428	0.815961	2.6318e-06	7.58417e-05
TOMM70A	0.356336	0.707402	0.295366	1.2272	2.63011e-06	7.58417e-05
EIF3A	0.402655	0.677246	0.253207	1.19185	2.64942e-06	7.61078e-05
SERPINB1	0.737954	0.498585	0.17716	1.13066	2.65252e-06	7.61078e-05
NKRF	0.15297	0.859803	0.372744	1.29481	2.66347e-06	7.6257e-05
DYRK2	1.16895	0.343696	0.407526	1.32641	2.67823e-06	7.65144e-05
MVD	2.46235	0.127046	-0.379374	0.768771	2.69199e-06	7.6742e-05
NOP58	0.403629	0.676629	0.251291	1.19027	2.7029e-06	7.68877e-05
FLOT2	1.5674	0.248443	-0.25869	0.835847	2.717e-06	7.71232e-05
GZMB	4.23451	0.0405981	0.834832	1.78365	2.7377e-06	7.73794e-05
UNC13D	0.582105	0.573745	-0.170494	0.888538	2.73564e-06	7.73794e-05
TBC1D1	1.63971	0.234664	-0.300703	0.811857	2.76166e-06	7.78906e-05
MPZL3	1.26985	0.316048	-0.338224	0.791014	2.81041e-06	7.90974e-05
KLHL8	0.979171	0.403724	0.452049	1.36798	2.8338e-06	7.94182e-05
VPS37B	0.263978	0.772335	0.316909	1.24566	2.82925e-06	7.94182e-05
RIN3	2.67827	0.109221	-0.348891	0.785187	2.87953e-06	8.05298e-05
VIM	3.49962	0.0634849	-0.172887	0.887066	2.89815e-06	8.08796e-05
OPN3	0.381544	0.690801	0.72043	1.64767	3.00127e-06	8.34064e-05
RASSF2	1.17814	0.341065	-0.305884	0.808947	3.00039e-06	8.34064e-05
MIEF1	0.553082	0.589161	0.249626	1.1889	3.07095e-06	8.51644e-05
RDH10	1.55158	0.251583	0.528664	1.44259	3.08375e-06	8.53408e-05
RPF2	3.04689	0.0850963	0.439344	1.35599	3.11528e-06	8.60337e-05
CD79B	0.741606	0.496967	-0.313094	0.804913	3.15112e-06	8.68424e-05
GNL2	0.0774137	0.925965	0.353005	1.27722	3.21886e-06	8.85254e-05
NECAP2	1.76239	0.213272	-0.213912	0.862196	3.23286e-06	8.87264e-05
C6orf48	1.44741	0.27345	-0.243972	0.844417	3.24992e-06	8.90103e-05
CXXC5	6.16787	0.0143754	-0.446575	0.733783	3.33215e-06	9.10743e-05
VDR	1.12692	0.356037	0.303166	1.23385	3.3732e-06	9.20066e-05
IL9R	0.967383	0.407839	-0.673794	0.626856	3.39121e-06	9.23078e-05
NCL	0.15044	0.861927	0.271894	1.20739	3.41399e-06	9.27374e-05
TRAF3IP3	11.377	0.00169459	-0.241434	0.845904	3.42243e-06	9.27764e-05
RBM39	2.85185	0.0969844	0.233072	1.17533	3.44436e-06	9.31806e-05
ZER1	0.188552	0.830564	-0.215511	0.861241	3.54632e-06	9.57433e-05
BMF	0.604045	0.562403	-0.490394	0.711831	3.56404e-06	9.60263e-05
INSIG2	3.51327	0.0629401	0.418027	1.3361	3.67814e-06	9.88994e-05
PPAT	1.96517	0.182699	0.476495	1.39136	3.75516e-06	0.000100766
CDK6	2.05653	0.170615	0.622591	1.53964	3.77043e-06	0.000100971
RNF126	0.446388	0.650143	0.268704	1.20472	3.82324e-06	0.000102179
RALA	0.531667	0.600846	0.368752	1.29124	3.89611e-06	0.000103708
RRP9	0.289071	0.75403	0.438092	1.35481	3.88875e-06	0.000103708
CST7	0.475076	0.633051	-0.295539	0.814768	4.03236e-06	0.00010712
DHX33	1.8051	0.206366	0.449799	1.36585	4.09028e-06	0.000108225
SNN	4.2642	0.0398986	-0.282248	0.822309	4.08847e-06	0.000108225
SEMA7A	0.219536	0.806045	0.344367	1.26959	4.15722e-06	0.000109629
THRA	0.662679	0.533352	-0.532308	0.691448	4.15987e-06	0.000109629
ATP2A3	3.24156	0.0748922	-0.173455	0.886717	4.17812e-06	0.000109674
CCR1	0.267091	0.770036	0.84907	1.80134	4.17081e-06	0.000109674
DUSP5	1.53568	0.254785	0.491933	1.40633	4.25938e-06	0.000111586
MYD88	0.746178	0.49495	0.223424	1.1675	4.32203e-06	0.000113003
TMEM71	0.0867457	0.91748	-0.32609	0.797696	4.33242e-06	0.000113052
ACTN1	0.689609	0.520599	-0.284132	0.821235	4.43452e-06	0.000115489
CHMP2B	0.865764	0.445425	0.275442	1.21037	4.4802e-06	0.00011645
FAM60A	1.97767	0.180989	0.30695	1.23709	4.58218e-06	0.000118557
FMNL1	0.387033	0.687246	-0.217361	0.860137	4.58809e-06	0.000118557
ITPRIPL1	0.599332	0.564817	0.383119	1.30416	4.57827e-06	0.000118557
MAF	1.58702	0.244613	0.396713	1.31651	4.61183e-06	0.000118938
THEMIS2	0.987454	0.400861	-0.264435	0.832525	4.64273e-06	0.000119503
SLC27A3	3.05264	0.0847727	-0.448786	0.732659	4.67796e-06	0.000120177
IFNAR2	0.31508	0.735588	-0.398263	0.758771	4.72325e-06	0.000121105
SEMA4A	0.165384	0.849467	0.467268	1.38249	4.77939e-06	0.000122308
TMEM33	0.855384	0.449486	0.294999	1.22688	4.8045e-06	0.000122714
ABTB2	0.45579	0.644483	0.803394	1.7452	4.82351e-06	0.000122962
RNF187	1.87634	0.195416	-0.170984	0.888237	4.85633e-06	0.000123561
ARL5A	6.34539	0.0131789	0.290699	1.22323	4.86912e-06	0.000123649
ARHGAP30	9.47058	0.00340305	-0.191116	0.875928	5.08873e-06	0.000127682
EIF1AX	0.94944	0.414199	0.240469	1.18138	5.08968e-06	0.000127682
HSP90AA2P	0.0507954	0.950676	0.465851	1.38113	5.08372e-06	0.000127682
LACTB	0.795213	0.473903	0.340424	1.26613	5.09533e-06	0.000127682
MOB3A	0.795382	0.473832	-0.307321	0.808141	5.05532e-06	0.000127682
SKIV2L2	0.85804	0.448443	0.258271	1.19604	5.0659e-06	0.000127682
TMEM140	0.584466	0.572512	-0.381538	0.767619	5.04295e-06	0.000127682
GPR18	0.293505	0.750848	-0.613433	0.653639	5.11606e-06	0.000127959
AGFG1	3.14369	0.0798322	0.301893	1.23276	5.13405e-06	0.000128167
FAM126B	0.311473	0.738113	0.34928	1.27392	5.17379e-06	0.000128675
PDE12	0.83984	0.45565	0.30421	1.23474	5.1735e-06	0.000128675
NSUN2	0.43472	0.657248	0.242587	1.18311	5.21122e-06	0.000129363
FADS2	0.874701	0.441962	-0.233535	0.850548	5.23463e-06	0.000129701
FAM210A	6.09332	0.0149154	0.358666	1.28224	5.29436e-06	0.000130937
JMJD6	1.33425	0.299759	0.332368	1.25908	5.33597e-06	0.00013172
KLHL2	0.322282	0.730574	0.316947	1.24569	5.35958e-06	0.000132057
SBK1	0.200682	0.820863	-0.605936	0.657045	5.40041e-06	0.000132816
TLE3	2.16991	0.156893	0.262855	1.19985	5.54951e-06	0.00013623
SEH1L	0.217546	0.807595	0.31434	1.24344	5.5697e-06	0.000136473
PNO1	0.283165	0.758292	0.480999	1.39571	5.58338e-06	0.000136556
SCML4	0.870483	0.443592	-0.384734	0.76592	5.76516e-06	0.000140742
METRNL	1.25193	0.320765	0.884918	1.84666	5.83519e-06	0.00014219
GIMAP7	0.597284	0.56587	0.315528	1.24447	5.88618e-06	0.000143169
RPS6KB1	3.10653	0.0818067	0.342721	1.26815	5.91483e-06	0.000143603
TMED7	0.429204	0.660639	0.317795	1.24642	6.04088e-06	0.000146395
EIF2S1	1.06442	0.375359	0.26986	1.20569	6.09733e-06	0.000147493
BLM	1.04843	0.380499	0.400679	1.32013	6.13437e-06	0.000148119
ISG20	0.693091	0.518976	-0.278387	0.824512	6.18128e-06	0.00014898
LTBP4	0.236921	0.792658	-0.243162	0.844892	6.35507e-06	0.000152891
TESPA1	0.848354	0.452262	-0.34518	0.78721	6.51923e-06	0.000156556
MAK16	0.0349123	0.965788	0.470016	1.38512	6.88102e-06	0.000164945
KIAA0513	0.281117	0.759777	-0.494517	0.709799	6.93401e-06	0.000165916
PIGV	0.761241	0.48837	0.431236	1.34839	6.96212e-06	0.000166288
CMTM3	4.10194	0.0439014	-0.187075	0.878385	7.17443e-06	0.000171051
BCR	2.58195	0.116786	0.253707	1.19227	7.22267e-06	0.000171892
CYCS	1.14541	0.350547	0.280686	1.21477	7.23916e-06	0.000171976
NMD3	0.0344152	0.966265	0.290706	1.22324	7.65261e-06	0.000181472
GLUD1	1.58551	0.244906	0.261106	1.1984	7.71098e-06	0.00018253
SNAI3	1.0509	0.3797	-0.600765	0.659404	7.77815e-06	0.000183792
PLEKHF1	0.523418	0.605419	-0.290317	0.817722	7.85899e-06	0.000185093
SF1	0.297121	0.748264	0.193388	1.14345	7.86116e-06	0.000185093
HSP90AA6P	4.14229	0.0428639	0.49814	1.41239	7.94704e-06	0.000186784
RRP1	0.224697	0.802044	0.336743	1.2629	7.96975e-06	0.000186986
TCERG1	2.63221	0.112765	0.299488	1.23071	8.04488e-06	0.000188415
CCDC86	1.54194	0.253518	0.461598	1.37707	8.134e-06	0.000189831
WDR75	1.44811	0.273294	0.367002	1.28967	8.12564e-06	0.000189831
URB1	1.00339	0.395419	0.347119	1.27202	8.30801e-06	0.000193552
CD3G	0.898741	0.432801	-0.221246	0.857824	8.39396e-06	0.000195211
SNTB1	0.247243	0.784832	0.407434	1.32632	8.45015e-06	0.000196174
USP20	0.916272	0.42626	-0.309364	0.806997	8.49156e-06	0.00019679
PPP1R8	0.0935245	0.911373	0.214027	1.15992	8.58703e-06	0.000198656
P2RX7	0.249121	0.783419	-0.522008	0.696402	8.61173e-06	0.00019888
HSPD1	1.09824	0.364757	0.172867	1.1273	8.6906e-06	0.000200352
MVB12B	1.23604	0.325015	-0.477224	0.718358	8.71962e-06	0.000200672
NOTCH1	0.815745	0.465401	0.396564	1.31637	8.78942e-06	0.000201928
PTP4A1	0.512226	0.611689	0.213635	1.15961	8.96771e-06	0.000205443
RHOU	0.121552	0.886621	0.540106	1.45408	8.9734e-06	0.000205443
GORASP2	0.447987	0.649176	0.240841	1.18168	9.07694e-06	0.000206808
RP11-144L1.8	0.274377	0.764687	0.53329	1.44723	9.07982e-06	0.000206808
USP18	2.66066	0.110561	-0.282144	0.822368	9.07336e-06	0.000206808
SBDS	1.46496	0.269614	0.380636	1.30192	9.263e-06	0.000210618
UBE3C	0.350133	0.711559	0.236955	1.1785	9.33305e-06	0.000211847
RARG	0.185201	0.833268	-0.547812	0.684057	9.3939e-06	0.000212864
NIPA2	0.531685	0.600836	0.25604	1.1942	9.48466e-06	0.000214554
MTPAP	1.01882	0.390232	0.442258	1.35873	9.5065e-06	0.000214682
UBL3	0.304521	0.74301	-0.401097	0.757282	9.9477e-06	0.000224263
BACH2	0.0606028	0.941483	-0.341346	0.789305	1.02735e-05	0.000231215
SESN3	0.446891	0.649838	-0.396363	0.759771	1.04341e-05	0.00023443
POU2F2	0.272461	0.76609	-0.395964	0.759981	1.05567e-05	0.000236783
ALG2	0.851723	0.45093	0.321344	1.24949	1.06425e-05	0.000238305
CRTAP	0.0602085	0.941851	-0.268777	0.830023	1.07272e-05	0.000239798
BTG1	0.172884	0.843293	-0.251412	0.840074	1.08218e-05	0.000241504
RGS2	0.818756	0.46417	-0.703318	0.614158	1.09693e-05	0.000244385
WHSC1L1	1.22757	0.327307	0.406936	1.32587	1.10302e-05	0.000245329
FOXK2	1.57703	0.246556	0.231818	1.17431	1.12589e-05	0.000249727
GFM1	0.203831	0.818366	0.233223	1.17546	1.12656e-05	0.000249727
RP11-39C10.1	0.494668	0.621678	0.402393	1.3217	1.1386e-05	0.000251976
BAG2	0.400703	0.678487	0.375921	1.29767	1.14285e-05	0.000252493
NAT10	0.759598	0.489083	0.244441	1.18463	1.15523e-05	0.000254805
CHST7	1.03895	0.383584	-0.614768	0.653035	1.17461e-05	0.000258648
AK4	0.39447	0.682464	0.505232	1.41935	1.17974e-05	0.000258973
BOP1	1.49047	0.264152	0.346755	1.2717	1.17999e-05	0.000258973
HSPA9	0.809981	0.46777	0.179395	1.13241	1.19457e-05	0.000261594
PLD6	0.788108	0.476886	0.595366	1.51086	1.19785e-05	0.000261594
RAB1A	0.274839	0.76435	0.255636	1.19386	1.19655e-05	0.000261594
SH2D2A	2.01097	0.176522	-0.22853	0.853504	1.21628e-05	0.000265181
CD74	3.57325	0.0606111	-0.116966	0.922125	1.25136e-05	0.000271935
SDE2	0.502471	0.617216	0.422155	1.33993	1.25088e-05	0.000271935
TRABD	0.500041	0.618602	-0.226748	0.854559	1.26931e-05	0.000275385
CHD1	1.61845	0.238621	0.318203	1.24678	1.28237e-05	0.000277762
CDKN2C	0.421546	0.66538	-0.218207	0.859633	1.29969e-05	0.000278815
CRLF3	0.136372	0.873851	0.271079	1.20671	1.2948e-05	0.000278815
PTPN6	5.41782	0.0210575	-0.254188	0.838459	1.29868e-05	0.000278815
RAD1	0.111252	0.895625	0.297461	1.22898	1.29722e-05	0.000278815
TIMM44	0.0822105	0.921592	0.295539	1.22734	1.29985e-05	0.000278815
TMEM63A	0.112488	0.894539	-0.369617	0.773988	1.29369e-05	0.000278815
COPS2	2.46978	0.126379	0.231592	1.17413	1.30468e-05	0.000278949
NCBP2	2.55101	0.119345	0.234541	1.17653	1.30376e-05	0.000278949
ABCA1	0.1246	0.883978	1.51082	2.84973	1.31837e-05	0.000281422
TTLL12	2.61748	0.113927	0.252725	1.19146	1.32949e-05	0.000283339
TMTC4	0.549783	0.590944	0.503517	1.41767	1.35947e-05	0.000289265
TMEM39A	0.306687	0.74148	0.415099	1.33339	1.3997e-05	0.000297346
KCNA3	0.958331	0.411033	0.367588	1.29019	1.41338e-05	0.000299261
PRELID3B	4.03951	0.045565	0.243738	1.18406	1.41548e-05	0.000299261
TRADD	1.49962	0.262224	0.38907	1.30955	1.41152e-05	0.000299261
RRP15	3.14806	0.079604	0.455827	1.37157	1.43294e-05	0.000302469
TRNT1	2.48252	0.125244	0.339932	1.2657	1.4353e-05	0.000302486
CFAP97	1.85447	0.198704	0.285806	1.21909	1.45742e-05	0.000306659
MAN1A1	0.48333	0.62823	0.274496	1.20957	1.47317e-05	0.000309483
SIDT2	0.297239	0.748181	-0.209702	0.864716	1.47627e-05	0.000309643
MAST3	0.112598	0.894442	-0.464491	0.724727	1.49478e-05	0.000313031
DHRS3	1.48044	0.266283	-0.338923	0.790632	1.49911e-05	0.000313442
ADAM8	0.485538	0.626948	-0.296314	0.81433	1.50623e-05	0.000314058
STK16	0.391974	0.684065	-0.295672	0.814693	1.50917e-05	0.000314058
YRDC	1.74438	0.216265	0.420129	1.33805	1.50905e-05	0.000314058
GBP2	0.828913	0.460043	0.198601	1.14758	1.52251e-05	0.000316305
MYC	0.965684	0.408437	0.29755	1.22906	1.52473e-05	0.000316305
RP11-334L9.1	0.739888	0.497727	0.447002	1.3632	1.53659e-05	0.000318265
AMPD3	0.334391	0.722235	-0.494051	0.710029	1.54037e-05	0.000318551
NUGGC	0.159933	0.853988	0.687468	1.61045	1.56793e-05	0.000323745
PDCD2L	0.234642	0.794398	0.771139	1.70662	1.57828e-05	0.000325375
LARP1	0.827184	0.460742	0.240747	1.1816	1.62619e-05	0.000334733
ZNF764	0.351539	0.710614	0.395686	1.31557	1.63741e-05	0.000336519
AQP3	0.179043	0.838263	-0.39353	0.761265	1.67074e-05	0.000342837
GRK6	3.19368	0.0772629	-0.195363	0.873353	1.67929e-05	0.000344059
SUCO	0.667648	0.530972	0.363049	1.28614	1.6826e-05	0.000344205
NUS1	0.107601	0.898842	0.290532	1.22309	1.69406e-05	0.000346016
UTP20	1.81479	0.204834	0.388111	1.30868	1.69973e-05	0.000346639
CHORDC1	5.68159	0.018361	0.399499	1.31905	1.71955e-05	0.000350144
PYGB	2.63141	0.112828	-0.178254	0.883772	1.73104e-05	0.000351943
C1orf106	2.90669	0.0934567	-0.566464	0.67527	1.74159e-05	0.00035299
CTSD	0.889497	0.436297	-0.204573	0.867795	1.74684e-05	0.00035299
FAM53B	2.09419	0.165908	-0.254687	0.838169	1.74482e-05	0.00035299
MYO1G	5.46605	0.0205316	-0.162352	0.893567	1.74024e-05	0.00035299
SMG1	1.79262	0.208356	0.411942	1.33048	1.83232e-05	0.000369699
ID3	0.311458	0.738124	-0.386874	0.764785	1.85789e-05	0.000374289
CAMK2G	0.544435	0.593847	-0.395063	0.760456	1.91136e-05	0.000383695
ING5	0.800421	0.471729	0.431768	1.34889	1.91326e-05	0.000383695
MEI1	1.20302	0.334057	-0.335521	0.792498	1.90834e-05	0.000383695
AIMP2	0.228086	0.799429	0.385196	1.30604	1.92788e-05	0.000386042
TRAF3IP2	0.285759	0.756417	-0.285492	0.820462	1.93685e-05	0.000387253
LNPEP	0.850553	0.451392	0.353717	1.27785	1.96472e-05	0.000391644
MFHAS1	1.07205	0.372938	0.397052	1.31681	1.96438e-05	0.000391644
PBXIP1	0.906865	0.429756	-0.307471	0.808057	2.0215e-05	0.000402357
FARSB	0.529966	0.601786	0.274354	1.20945	2.02766e-05	0.000402978
PPP2R5C	0.652795	0.538124	-0.218908	0.859216	2.05567e-05	0.000407933
PPTC7	1.16184	0.345749	0.301027	1.23202	2.06711e-05	0.00040959
MALT1	2.36199	0.136474	0.255694	1.19391	2.0709e-05	0.000409728
NFKBIE	0.526362	0.603783	-0.272821	0.827699	2.07793e-05	0.000410507
CD53	2.05687	0.170573	0.185006	1.13682	2.08788e-05	0.000411858
CFLAR	2.17872	0.155882	0.258525	1.19625	2.09792e-05	0.000413224
BTG3	0.633883	0.547395	0.436785	1.35358	2.11249e-05	0.000414918
USP10	1.62575	0.237253	0.190177	1.1409	2.11278e-05	0.000414918
NIPAL3	1.09963	0.364329	-0.264998	0.8322	2.14294e-05	0.000419599
PPP2R5D	3.44798	0.0655952	-0.229339	0.853026	2.13981e-05	0.000419599
CDK12	0.759071	0.489311	0.303382	1.23403	2.15249e-05	0.000419956
RIF1	1.08618	0.368499	0.316781	1.24555	2.15427e-05	0.000419956
SERPINB9P1	3.03288	0.0858914	-0.930002	0.524857	2.14939e-05	0.000419956
SH3TC1	0.30647	0.741634	-0.590761	0.663992	2.17228e-05	0.000422846
PDE4DIP	0.209158	0.814163	-0.279088	0.824112	2.21896e-05	0.000431299
SSBP3	1.30465	0.307123	-0.257682	0.836431	2.22528e-05	0.000431892
PUM2	1.23963	0.324048	0.251678	1.19059	2.25295e-05	0.000436625
CDC6	2.9376	0.0915337	0.297082	1.22866	2.26028e-05	0.000437405
CASP3	0.0920281	0.912717	0.245033	1.18512	2.27995e-05	0.00044057
UMPS	0.960085	0.410412	0.2555	1.19375	2.29583e-05	0.000442991
KLF16	1.09936	0.364412	0.394405	1.3144	2.30362e-05	0.000443204
PKN1	2.10365	0.164749	-0.189009	0.877208	2.30306e-05	0.000443204
MIS12	0.513799	0.610804	0.342835	1.26825	2.33358e-05	0.000448318
RNF213	1.85203	0.199074	0.511651	1.42568	2.35808e-05	0.000452368
SLC26A11	0.176832	0.840065	0.911941	1.88158	2.38025e-05	0.000455962
WDR12	1.21452	0.330873	0.327964	1.25524	2.40576e-05	0.000460184
PIK3C2B	3.47406	0.0645196	-0.468831	0.72255	2.46551e-05	0.000470934
CCT5	0.150399	0.861961	0.183229	1.13542	2.4873e-05	0.000474412
FKBP5	1.89809	0.19221	0.252373	1.19116	2.51029e-05	0.000478109
CSTF2	0.162724	0.85167	0.319745	1.24811	2.5174e-05	0.000478776
PER1	0.113174	0.893937	-0.387417	0.764497	2.54264e-05	0.000482883
EAF1	0.0511548	0.950338	0.327278	1.25464	2.55328e-05	0.000482934
EHMT2	2.57358	0.117472	-0.264433	0.832526	2.54851e-05	0.000482934
SLMAP	2.92043	0.0925963	0.282032	1.21591	2.55384e-05	0.000482934
DENND2D	0.226161	0.800913	-0.26814	0.83039	2.5838e-05	0.000487904
ZNF862	1.24461	0.322714	-0.35834	0.780062	2.61844e-05	0.000493741
GFPT1	0.76814	0.485391	0.322469	1.25047	2.67724e-05	0.000503397
RAP1B	0.650569	0.539206	0.157665	1.11548	2.67434e-05	0.000503397
YTHDF2	1.108	0.361763	0.222432	1.1667	2.72442e-05	0.000511542
HSP90B1	0.427629	0.661611	0.265056	1.20168	2.74724e-05	0.000515099
KLF6	1.25998	0.318636	-0.193968	0.874198	2.76947e-05	0.000518533
PRRC1	0.713553	0.509557	0.31884	1.24733	2.7751e-05	0.000518854
SH3BGRL3	6.38894	0.0129034	-0.147224	0.902986	2.82357e-05	0.000527172
SGCB	0.607931	0.560421	0.53452	1.44846	2.83455e-05	0.000528479
MYBBP1A	0.166531	0.84852	0.348977	1.27366	2.84594e-05	0.000529856
LUC7L	0.692149	0.519414	0.446627	1.36285	2.87829e-05	0.000535128
ABI3	2.31781	0.140881	-0.33448	0.79307	2.91169e-05	0.00054058
PPDPF	0.0413971	0.959584	-0.198037	0.871736	2.95119e-05	0.000547147
PITPNB	1.56819	0.248287	0.265517	1.20207	2.96193e-05	0.000548372
H1F0	0.852531	0.450611	-0.38124	0.767778	2.97101e-05	0.000549284
SLK	0.863887	0.446156	0.361587	1.28484	2.97875e-05	0.000549948
P2RY8	1.21618	0.330419	-0.295801	0.81462	2.99044e-05	0.00055134
ARHGAP11A	0.990527	0.399805	0.343999	1.26927	2.99803e-05	0.000551971
SHISA5	1.06237	0.376015	-0.220653	0.858177	3.0075e-05	0.000552945
RHBDD2	1.70095	0.223687	-0.265089	0.832147	3.01313e-05	0.000553214
LFNG	1.89364	0.19286	-0.290467	0.817638	3.02207e-05	0.000554088
IL23A	3.69305	0.056253	-0.755019	0.592538	3.03105e-05	0.000554968
ABTB1	0.841715	0.454902	-0.275707	0.826046	3.0837e-05	0.00056305
NOC4L	7.98136	0.00624613	0.286762	1.2199	3.07953e-05	0.00056305
ARL6IP1	0.777696	0.481299	-0.229796	0.852755	3.18361e-05	0.000580495
TBKBP1	2.44678	0.128458	0.427464	1.34487	3.20845e-05	0.00058422
CAPN15	0.0387213	0.962138	0.22241	1.16668	3.22408e-05	0.00058626
SEMA4B	3.22138	0.0758806	-0.409754	0.752752	3.24144e-05	0.000588611
SGK223	0.106637	0.899694	-0.386257	0.765112	3.25294e-05	0.00058989
CDC25A	1.12204	0.357504	0.33556	1.26187	3.28826e-05	0.00059548
TSPAN14	0.779118	0.480693	-0.219849	0.858655	3.32698e-05	0.000601671
CBX4	0.397821	0.680323	-0.239914	0.846796	3.46357e-05	0.000625519
IRF5	0.91464	0.426864	-0.294763	0.815206	3.49752e-05	0.000630791
ZDHHC24	0.464954	0.639021	-0.265108	0.832136	3.5432e-05	0.000638161
FES	0.938573	0.418106	0.498769	1.41301	3.59411e-05	0.000646453
HMHA1	1.41403	0.280918	-0.201626	0.86957	3.62177e-05	0.000650544
IGFBP4	0.658754	0.535241	-0.306356	0.808682	3.63872e-05	0.000651356
TSPAN2	0.671598	0.529089	-0.78191	0.581596	3.63945e-05	0.000651356
UTP15	1.02559	0.387982	0.432269	1.34935	3.64103e-05	0.000651356
SFMBT2	1.05031	0.379889	0.434762	1.35169	3.67632e-05	0.000656783
RP11-539L10.2	0.602318	0.563286	-0.720233	0.607	3.69221e-05	0.000658734
EPS8	3.16919	0.0785095	1.11931	2.17242	3.81777e-05	0.00067977
RRP12	1.02011	0.389803	0.323843	1.25166	3.82037e-05	0.00067977
BCL6	4.77217	0.0298599	0.526656	1.44059	3.95047e-05	0.000701037
EIF3B	1.61139	0.239951	0.217591	1.16279	3.94568e-05	0.000701037
SV2A	0.29359	0.750787	-0.32093	0.800554	3.97914e-05	0.00070518
TMED2	0.40638	0.674888	0.182294	1.13469	4.01458e-05	0.00071051
SERBP1P5	1.2269	0.327487	0.235699	1.17748	4.03475e-05	0.000713129
UBE2D3	2.8567	0.0966662	0.119795	1.08658	4.09196e-05	0.000722277
EMP3	2.8687	0.0958846	-0.259257	0.835518	4.14712e-05	0.000730269
PHRF1	0.144809	0.866677	0.259436	1.19701	4.14825e-05	0.000730269
MYO1F	1.74986	0.21535	-0.264083	0.832728	4.15574e-05	0.000730288
TNPO1	0.0989329	0.906535	0.189964	1.14074	4.15938e-05	0.000730288
YPEL2	0.213665	0.810626	-0.613638	0.653547	4.18268e-05	0.000733408
NOL4L	1.77742	0.210811	-0.457287	0.728355	4.31062e-05	0.000754843
SLC25A32	3.17998	0.0779571	0.394225	1.31424	4.3267e-05	0.000756658
TPM4	1.04718	0.380902	0.279751	1.21399	4.33575e-05	0.000757243
EIF1	0.101709	0.904062	0.195766	1.14533	4.36279e-05	0.000760715
FOXN2	0.633079	0.547793	0.388633	1.30915	4.36711e-05	0.000760715
SAR1B	0.949736	0.414093	0.265081	1.2017	4.42712e-05	0.000769147
TRBC2	1.3507	0.295756	-0.185314	0.879458	4.42345e-05	0.000769147
GRWD1	0.0289785	0.971505	0.311379	1.24089	4.46593e-05	0.000774874
MAN1C1	0.279361	0.761053	-0.392505	0.761805	4.49634e-05	0.000779131
TIPIN	3.26914	0.0735648	0.319255	1.24769	4.51256e-05	0.000780921
NLRX1	0.199125	0.822101	-0.263255	0.833206	4.55472e-05	0.000787189
PMAIP1	0.313773	0.736501	0.328432	1.25565	4.59914e-05	0.000793831
GREM2	0.0323854	0.968218	1.64313	3.12342	4.67016e-05	0.00080504
SAMD3	1.09856	0.364658	-0.393904	0.761067	4.71528e-05	0.000811763
BTAF1	2.44343	0.128764	0.411417	1.32999	4.79313e-05	0.000824095
GUSB	0.124572	0.884001	-0.154371	0.898524	4.82196e-05	0.000827978
SNTB2	0.401232	0.678151	-0.391518	0.762327	4.87306e-05	0.00083567
EIF4G1	0.156809	0.856591	0.26901	1.20498	4.92118e-05	0.000842831
SATB1	1.23627	0.324953	0.420631	1.33851	4.92946e-05	0.00084316
IL15RA	0.992905	0.39899	0.32421	1.25198	4.93942e-05	0.000843775
PSAP	0.89488	0.434257	-0.172407	0.887361	5.02003e-05	0.000856442
BHLHE40	0.913544	0.427271	0.42492	1.3425	5.03889e-05	0.000857896
PYHIN1	0.624717	0.551955	-0.308419	0.807526	5.04797e-05	0.000857896
RRM2	1.40636	0.282669	0.185116	1.13691	5.0473e-05	0.000857896
DLG4	0.255152	0.778897	-0.940211	0.521156	5.06871e-05	0.00085982
FAM98A	0.667839	0.53088	0.314486	1.24357	5.07227e-05	0.00085982
PPP1R15B	1.34014	0.298319	0.231817	1.17431	5.0852e-05	0.000860912
FNBP1	0.43469	0.657267	-0.238613	0.84756	5.16653e-05	0.000873565
FCMR	0.633073	0.547796	-0.464182	0.724882	5.19063e-05	0.000876522
IDH2	0.126917	0.881973	-0.159337	0.895436	5.30229e-05	0.000893103
PSRC1	1.79247	0.20838	-0.590392	0.664162	5.29927e-05	0.000893103
NDFIP1	1.97938	0.180756	-0.193176	0.874678	5.36958e-05	0.000903288
MMP25	0.0748093	0.92835	0.495378	1.40969	5.38341e-05	0.000903921
RNF145	0.475639	0.63272	0.211162	1.15762	5.38697e-05	0.000903921
NTAN1	0.0174058	0.98277	-0.295215	0.814951	5.56918e-05	0.000933313
ZNF282	0.92397	0.423425	0.180345	1.13315	5.63476e-05	0.000943111
TAPT1	2.43563	0.12948	0.366169	1.28893	5.73359e-05	0.000958442
B4GALT4	2.08866	0.16659	0.411399	1.32997	5.7898e-05	0.000964191
BTBD2	2.00223	0.177681	-0.196868	0.872443	5.78653e-05	0.000964191
MANF	0.333215	0.72304	0.350637	1.27512	5.787e-05	0.000964191
MAP4K2	2.93974	0.0914023	-0.201564	0.869607	5.82289e-05	0.000968484
AHCTF1	1.58896	0.244238	0.378709	1.30018	5.85631e-05	0.000972823
AKTIP	0.678454	0.525838	-0.408904	0.753195	5.91646e-05	0.000981585
TRERF1	1.96926	0.182137	0.352321	1.27661	6.01463e-05	0.000996624
CREBL2	0.234811	0.79427	-0.205914	0.866989	6.09472e-05	0.00100493
HSPB1	0.0254278	0.974945	-0.285764	0.820307	6.08051e-05	0.00100493
RHOH	0.606742	0.561027	-0.195455	0.873297	6.08533e-05	0.00100493
SLC1A5	1.52099	0.257785	0.320272	1.24857	6.09509e-05	0.00100493
HYOU1	0.806565	0.46918	0.269349	1.20526	6.14456e-05	0.00101183
FXYD5	0.483047	0.628394	-0.154167	0.898651	6.25009e-05	0.00102793
GOPC	0.124826	0.883782	0.296357	1.22804	6.26595e-05	0.00102799
LONRF1	1.255	0.31995	0.383879	1.30485	6.26196e-05	0.00102799
GLUD2	2.90174	0.0937688	0.320504	1.24877	6.30923e-05	0.00103381
BCLAF1	0.247338	0.784761	0.281329	1.21531	6.33367e-05	0.00103653
MAPK6	1.17594	0.341693	0.257506	1.19541	6.40998e-05	0.00104773
DOK2	2.87353	0.0955716	-0.267645	0.830674	6.42273e-05	0.00104852
SLC25A33	0.529254	0.60218	0.460694	1.3762	6.43447e-05	0.00104914
ATP6V0E2	2.68441	0.108759	-0.220929	0.858013	6.53697e-05	0.00106324
RAB21	2.86443	0.0961619	0.164364	1.12067	6.53259e-05	0.00106324
SLC12A7	0.740774	0.497335	-0.280232	0.823459	6.60136e-05	0.0010724
DNAJC3	1.10509	0.362653	0.289145	1.22192	6.62308e-05	0.00107461
CHRNB1	1.61859	0.238595	-0.360194	0.77906	6.63389e-05	0.00107505
RALGDS	0.560461	0.585196	-0.197237	0.87222	6.64557e-05	0.00107563
RNF138	4.33749	0.038231	0.189649	1.14049	6.69106e-05	0.00108167
MX1	3.33889	0.0703293	-0.153185	0.899263	6.77972e-05	0.00109466
CCT6A	0.97424	0.40544	0.202185	1.15044	6.91023e-05	0.00111438
ARHGAP5	1.11286	0.360281	0.413647	1.33205	6.93912e-05	0.00111768
CPNE2	8.97784	0.0041325	-0.364143	0.77693	7.17517e-05	0.0011543
ANXA6	2.54933	0.119486	-0.142048	0.906232	7.2658e-05	0.00116592
CARHSP1	3.90098	0.0495265	-0.249908	0.84095	7.25987e-05	0.00116592
SH2D1A	0.0366899	0.964083	-0.180391	0.882464	7.2738e-05	0.00116592
CDKN1B	1.44855	0.273197	-0.248747	0.841627	7.30393e-05	0.00116894
UCP2	0.781206	0.479806	-0.251642	0.83994	7.31026e-05	0.00116894
FASTKD2	1.43807	0.275516	0.381477	1.30267	7.49236e-05	0.00119661
USP36	0.0519605	0.949579	0.196143	1.14563	7.51486e-05	0.00119876
CLUH	0.204671	0.817701	0.249861	1.18909	7.5685e-05	0.00120587
RNF144A-AS1	1.43787	0.275561	0.601094	1.51687	7.58885e-05	0.00120766
SLC2A1	0.775335	0.482306	0.196059	1.14557	7.6146e-05	0.0012103
TKT	1.14479	0.350728	-0.143667	0.905215	7.62594e-05	0.00121065
DEDD2	1.10168	0.363698	-0.237326	0.848316	7.75711e-05	0.00122853
TICAM1	0.553322	0.589031	0.351476	1.27587	7.75111e-05	0.00122853
ZNF275	1.12484	0.356662	0.247779	1.18738	7.77052e-05	0.00122919
RP11-291B21.2	0.1763	0.840499	-0.360088	0.779117	7.903e-05	0.00124866
ARCN1	0.969761	0.407006	0.262676	1.1997	7.92373e-05	0.00125044
NUP35	1.72944	0.218786	0.404022	1.32319	7.9716e-05	0.0012565
TBC1D2B	0.493072	0.622596	-0.157792	0.896396	8.02224e-05	0.00126298
HPCAL1	0.108099	0.898403	-0.168491	0.889773	8.04794e-05	0.00126552
DDX56	1.23293	0.325853	0.287981	1.22093	8.16236e-05	0.00128199
ABR	4.52526	0.034317	-0.200301	0.870369	8.17354e-05	0.00128223
CDCA2	1.83998	0.200918	0.20709	1.15436	8.20243e-05	0.0012844
DHX15	0.457704	0.643337	0.216867	1.16221	8.20673e-05	0.0012844
SNHG16	8.20243	0.00568501	0.32942	1.25651	8.30347e-05	0.001298
FARSA	0.326853	0.727413	0.272032	1.20751	8.36192e-05	0.00130485
RGS19	2.49502	0.124142	-0.272041	0.828147	8.36694e-05	0.00130485
NATD1	1.36913	0.291347	-0.517671	0.698499	8.51373e-05	0.00132618
KDELR2	2.18668	0.154975	0.277368	1.21198	8.61792e-05	0.00134059
SNCA	0.61243	0.558137	1.2793	2.42722	8.62648e-05	0.00134059
TAF1A	0.337068	0.720406	0.496732	1.41101	8.87422e-05	0.00137748
ARRDC3	0.393304	0.683212	-0.270545	0.829006	9.02822e-05	0.00139974
SLC25A19	0.138562	0.871982	0.342861	1.26827	9.08561e-05	0.001407
IVNS1ABP	1.8948	0.19269	0.299691	1.23088	9.16909e-05	0.00141827
CCDC15	0.751439	0.49264	-0.57142	0.672954	9.19841e-05	0.00142114
RCAN3	0.500464	0.61836	-0.234988	0.849692	9.21391e-05	0.00142188
IKZF5	2.00147	0.177782	0.318066	1.24666	9.28434e-05	0.00142776
NOL10	0.963627	0.409161	0.351552	1.27593	9.28334e-05	0.00142776
TOB1	1.63722	0.235122	-0.225029	0.855578	9.26771e-05	0.00142776
OSM	0.202199	0.819659	1.42115	2.67799	9.41125e-05	0.0014456
ISG20L2	0.166063	0.848907	0.232017	1.17448	9.51538e-05	0.00145991
TARS	0.885544	0.437802	0.185286	1.13704	9.61547e-05	0.00147356
AK2	0.0935944	0.91131	0.145775	1.10632	9.66142e-05	0.00147889
LINC01550	3.24585	0.0746839	-0.380026	0.768424	9.7356e-05	0.00148853
RGS16	0.914566	0.426892	0.557479	1.47169	9.77886e-05	0.00149342
CELF1	1.87007	0.196352	0.203774	1.15171	9.79749e-05	0.00149454
SEC24D	1.74712	0.215807	0.397565	1.31728	9.85536e-05	0.00150164
MAPK14	1.90027	0.191892	-0.191481	0.875707	9.88413e-05	0.00150429
CEBPD	0.494441	0.621809	0.77655	1.71303	9.92618e-05	0.00150894
GCSAM	1.5847	0.245063	-0.408306	0.753508	9.93744e-05	0.00150894
SEMA4D	0.624358	0.552134	-0.194865	0.873655	0.000101239	0.0015355
IL2RA	1.14985	0.349242	0.828434	1.77576	0.000102067	0.00154629
LDHA	2.81459	0.0994709	0.126829	1.09189	0.000102517	0.00155132
FUT8	0.303399	0.743805	0.229624	1.17253	0.000102778	0.00155351
DPYSL2	0.0118682	0.988214	-0.278011	0.824728	0.00010319	0.00155619
TADA3	2.63134	0.112833	-0.17838	0.883695	0.000103169	0.00155619
NOM1	0.598286	0.565354	0.394612	1.31459	0.000103522	0.00155942
ATXN7L3	0.578358	0.575708	0.116912	1.08441	0.000104601	0.00157371
TBCCD1	1.10612	0.362337	0.319582	1.24797	0.000104708	0.00157371
AGFG2	0.444731	0.651147	-0.230632	0.852261	0.000105785	0.0015863
ERLIN1	0.116527	0.891001	0.30749	1.23755	0.000105713	0.0015863
LAX1	0.53084	0.601303	-0.340822	0.789591	0.000106063	0.00158688
SLC27A1	1.15183	0.348661	-0.508725	0.702843	0.000106046	0.00158688
MUC1	0.0187715	0.981432	0.53287	1.4468	0.000107724	0.0016081
PRCP	1.28848	0.311232	-0.271777	0.828299	0.000107655	0.0016081
RP11-405M12.4	0.939276	0.417852	-1.01861	0.493591	0.00010787	0.00160847
OTUD6B	1.52269	0.257436	0.417128	1.33527	0.000108406	0.00161464
FRAT1	3.25021	0.074473	-0.552342	0.681912	0.000108746	0.00161789
GNAI2	1.3744	0.290099	-0.108389	0.927623	0.000108871	0.00161793
PRMT5	0.482705	0.628593	0.291771	1.22414	0.000109457	0.00162482
TRGC1	1.85973	0.197908	-0.616094	0.652435	0.000109938	0.00163014
ATMIN	0.51714	0.608927	0.246162	1.18605	0.000112878	0.00167186
SLC33A1	0.902761	0.431291	0.297076	1.22865	0.000113452	0.00167697
WDR36	0.244316	0.787042	0.346719	1.27167	0.000113476	0.00167697
ARSB	0.417431	0.667944	0.350179	1.27472	0.000113781	0.0016796
EPB41L5	0.237843	0.791956	1.06262	2.08872	0.000114333	0.00168587
ANXA11	0.422675	0.664679	-0.146037	0.90373	0.000115317	0.0016985
TBC1D22B	6.74858	0.0108677	0.206511	1.15389	0.000115488	0.00169912
RAB27B	0.0336555	0.966996	-0.994968	0.501747	0.000116282	0.00170891
UBC	2.01028	0.176612	-0.178792	0.883442	0.000116519	0.00171049
IRS1	0.575599	0.577159	0.50405	1.41819	0.000117296	0.00171999
OTUD1	0.379895	0.691873	-0.446418	0.733863	0.000119311	0.00174761
FTH1P12	0.719889	0.506681	-0.18954	0.876885	0.000119621	0.00174832
LPIN2	0.139305	0.871349	-0.252681	0.839335	0.000119624	0.00174832
CD101	0.998137	0.397203	-0.612447	0.654086	0.000120848	0.00176266
HLA-DRB5	1.65711	0.231482	-0.188153	0.877729	0.00012087	0.00176266
USP14	1.3895	0.286561	0.181668	1.13419	0.000121455	0.00176924
CAPN1	0.571219	0.579471	-0.111965	0.925327	0.000122151	0.00177743
VOPP1	0.407753	0.67402	0.144867	1.10563	0.000127689	0.00185596
GOLGA8N	1.1142	0.359873	0.793099	1.73279	0.0001287	0.00186857
MB21D1	2.77611	0.102117	0.398829	1.31844	0.000128838	0.00186857
DDB1	0.854589	0.4498	0.122701	1.08877	0.000130373	0.00188877
APOBEC3C	2.3071	0.141975	-0.172105	0.887546	0.000131064	0.00189671
TGFBR3	0.722757	0.505386	-0.397451	0.759198	0.000132899	0.00192116
OIP5-AS1	0.114148	0.893083	0.327124	1.25451	0.000133315	0.00192507
CEBPZ	2.06943	0.168985	0.29533	1.22717	0.0001343	0.00193509
ICAM1	0.0046617	0.995351	0.242122	1.18273	0.000134169	0.00193509
HEATR1	1.6469	0.233343	0.289145	1.22192	0.000134817	0.00194042
GRAMD4	2.76381	0.102979	-0.362137	0.778011	0.000135219	0.0019441
LARP1B	0.992232	0.39922	0.460889	1.37639	0.000136508	0.00195839
MPP7	0.432383	0.658682	-0.537732	0.688853	0.000136493	0.00195839
TRAV12-3	0.0214327	0.978833	-0.4131	0.751008	0.000137508	0.0019706
SLC5A6	0.325969	0.728023	0.231703	1.17422	0.000138339	0.00197885
TTYH2	0.564999	0.582773	-0.608087	0.656066	0.000138382	0.00197885
FAM8A1	0.766951	0.485903	-0.393058	0.761514	0.000138764	0.00198218
PDLIM2	2.17444	0.156373	-0.350774	0.784163	0.000139218	0.00198651
CD37	0.151349	0.861163	-0.153994	0.898759	0.000140992	0.00200952
SLC40A1	4.03774	0.0456134	-0.391565	0.762302	0.000141133	0.00200952
CAB39	0.341319	0.717513	0.197383	1.14662	0.000142547	0.00201669
KLC2	0.988801	0.400398	0.306355	1.23658	0.000142153	0.00201669
KLRF1	0.854261	0.449929	-1.08101	0.472699	0.00014255	0.00201669
MRPL3	0.107012	0.899362	0.196527	1.14594	0.000142349	0.00201669
PTPN3	0.830084	0.459569	-1.04756	0.483784	0.000141799	0.00201669
TRAV8-4	1.12029	0.358031	-0.488345	0.712843	0.000141941	0.00201669
CD3E	0.667059	0.531253	-0.126229	0.916223	0.000147102	0.00207887
FOXP1	0.00967405	0.99038	-0.244088	0.84435	0.000147631	0.00208413
CCNI	0.494644	0.621692	-0.108061	0.927834	0.000147888	0.00208553
CAMK2D	3.47596	0.0644419	0.24368	1.18401	0.000148767	0.00209158
LIG4	0.188747	0.830408	0.465101	1.38041	0.000148614	0.00209158
MT2A	2.54442	0.119898	-0.209022	0.865123	0.00014879	0.00209158
HBP1	0.279025	0.761297	-0.331657	0.794623	0.000149173	0.0020935
KCMF1	0.665824	0.531844	0.161426	1.11839	0.000149242	0.0020935
ZPR1	2.35238	0.137418	0.238806	1.18002	0.000149452	0.00209423
TSEN54	1.25585	0.319726	-0.267081	0.830999	0.000150549	0.00210736
CCDC58	0.257219	0.777355	0.408422	1.32723	0.000151449	0.00211737
RGS3	0.797219	0.473064	-0.424757	0.744964	0.000151696	0.00211737
RRAGD	1.58151	0.245682	-0.378693	0.769134	0.000151743	0.00211737
ANK3	3.57538	0.0605302	0.357734	1.28141	0.000153975	0.00214498
EIF5	0.960202	0.410371	0.161787	1.11867	0.000154045	0.00214498
PGAM5	0.15466	0.858387	0.241679	1.18237	0.000154304	0.00214634
TANK	3.84133	0.0513551	0.197563	1.14676	0.000154643	0.00214879
ATF6	0.5145	0.610409	0.184847	1.1367	0.000155606	0.0021565
DNAJC11	0.191217	0.828422	0.26134	1.19859	0.000155647	0.0021565
KM-PA-2	0.624399	0.552114	0.315103	1.2441	0.000155686	0.0021565
PTPRJ	0.857981	0.448466	-0.289054	0.818439	0.000157383	0.00217774
ARFRP1	1.58908	0.244215	-0.255399	0.837755	0.000157815	0.00218143
MLEC	0.155163	0.857966	0.206758	1.15409	0.000158396	0.00218719
RHOC	0.810983	0.467357	-0.309762	0.806775	0.000159428	0.00219915
B4GALT5	1.13379	0.353985	0.306998	1.23713	0.000160847	0.00221641
KCTD6	1.06256	0.375955	0.63142	1.54909	0.00016182	0.00222751
SMARCA2	0.217502	0.807629	0.316788	1.24555	0.00016411	0.00225669
SCPEP1	3.2135	0.0762711	-0.218626	0.859384	0.000164474	0.00225935
POFUT1	7.99491	0.00620992	0.196411	1.14584	0.000165834	0.00227567
GOSR1	3.69625	0.0561415	0.1855	1.13721	0.000166362	0.00228055
E2F3	0.77581	0.482103	0.254168	1.19265	0.000166791	0.00228407
ECE1	2.84138	0.0976759	-0.22816	0.853723	0.000167198	0.00228728
CAPZB	4.87539	0.0281994	-0.10669	0.928716	0.000167798	0.00229077
PKIA	2.33465	0.139182	-0.323253	0.799265	0.000167754	0.00229077
FGFR1OP2	2.05468	0.170851	0.269848	1.20568	0.000168277	0.00229494
PLIN3	0.833406	0.458231	-0.229732	0.852793	0.000169025	0.00230277
C14orf1	1.01346	0.392026	-0.197568	0.872019	0.000170539	0.00232101
RPL7L1	0.519293	0.607722	0.210881	1.1574	0.000171072	0.00232587
PHF20	0.218456	0.806886	-0.202765	0.868884	0.000171495	0.00232924
DCAF4	1.19144	0.337298	0.510644	1.42469	0.000173908	0.0023596
PASK	0.224836	0.801937	-0.321475	0.800251	0.000175204	0.00237474
C14orf93	0.324898	0.728763	-0.411547	0.751817	0.000175385	0.00237478
DLG3	0.265893	0.770921	-0.265952	0.83165	0.000176304	0.00238402
TRIM25	0.620768	0.553933	-0.216686	0.86054	0.000176428	0.00238402
ZNF672	3.61432	0.059074	0.217251	1.16252	0.000177843	0.0024007
FAM171A1	0.812046	0.466919	-0.584577	0.666845	0.000179097	0.00241517
IL12RB1	1.04446	0.381788	-0.222722	0.856947	0.000179312	0.0024156
GGA2	2.02598	0.174549	-0.215382	0.861318	0.000180896	0.00243447
BIN1	0.0299871	0.97053	-0.195896	0.87303	0.000181133	0.00243519
LARP4B	3.59316	0.0598601	0.186089	1.13768	0.000181842	0.00244225
FNDC3B	1.39631	0.284982	0.415674	1.33392	0.000182375	0.00244693
PDCL	2.20619	0.152777	0.269453	1.20535	0.000183026	0.00245318
ATP10D	2.86047	0.0964199	-0.485352	0.714323	0.000183481	0.0024568
CAD	1.64344	0.233978	0.170243	1.12525	0.000184253	0.00246268
MAFK	0.701941	0.514877	0.430737	1.34792	0.000184293	0.00246268
GART	0.511007	0.612376	0.198825	1.14776	0.000184596	0.00246425
NFKB1	0.393263	0.683238	0.172977	1.12738	0.000188507	0.00251141
RGS10	2.75382	0.103687	-0.218949	0.859191	0.000188507	0.00251141
FCGBP	0.164049	0.850572	-0.476132	0.718902	0.000189104	0.00251684
PLCL2	1.40146	0.283794	-0.193763	0.874322	0.000190394	0.00253145
KIAA1191	0.958993	0.410799	0.308754	1.23864	0.000191663	0.00254577
ABHD4	1.64595	0.233517	-0.297518	0.813651	0.000192016	0.00254791
PSMD12	0.0417956	0.959205	0.210698	1.15725	0.000192252	0.00254849
PAG1	0.795992	0.473577	-0.274246	0.826883	0.000192638	0.00255105
ZHX2	5.88046	0.0165924	-0.367821	0.774952	0.000192891	0.00255186
TMEM65	0.880929	0.439567	0.38892	1.30941	0.000194593	0.00257181
PARP12	0.350819	0.711097	-0.192702	0.874966	0.00019526	0.00257805
SLC3A2	0.181269	0.836453	0.207485	1.15467	0.000197543	0.0026056
MADD	2.83601	0.0980325	-0.149809	0.90137	0.000199232	0.00262527
JOSD1	0.180073	0.837425	-0.140659	0.907105	0.000199688	0.00262866
PUM3	0.788371	0.476775	0.348333	1.27309	0.00020084	0.00264121
S1PR4	1.7819	0.210084	-0.239542	0.847014	0.000205885	0.00270487
RBM17	1.73447	0.217934	0.217198	1.16247	0.000206602	0.00271159
AC098614.2	1.16418	0.34507	0.280119	1.2143	0.000207213	0.00271693
PLA2G4C	0.071194	0.931672	-0.704127	0.613814	0.000208157	0.002723
SMYD5	0.846802	0.452878	0.309132	1.23896	0.000208292	0.002723
SOD2	0.521032	0.606749	0.192786	1.14297	0.000208292	0.002723
SMG7	0.451782	0.646888	0.243632	1.18397	0.000208734	0.00272608
CD40LG	1.77344	0.211459	0.4211	1.33895	0.000210895	0.0027516
POP1	0.333783	0.722651	0.428766	1.34608	0.000213199	0.00277892
EBF1	2.18431	0.155244	0.651686	1.571	0.000214242	0.00278978
SAMHD1	1.62988	0.236484	-0.159474	0.895352	0.00021487	0.00279437
SQSTM1	1.20201	0.334338	-0.19355	0.874451	0.000215016	0.00279437
OPTN	0.572018	0.579049	-0.216986	0.860361	0.000215279	0.00279504
ITGA5	0.12802	0.881022	-0.235292	0.849513	0.000216563	0.00280622
ZMYM3	0.0345552	0.966131	-0.233902	0.850332	0.000216513	0.00280622
DNAJA1	0.230662	0.797448	0.173748	1.12799	0.000217381	0.00281406
TMEM97	2.33907	0.13874	0.387711	1.30832	0.00021778	0.00281648
CSF2	1.00556	0.394686	0.607285	1.52339	0.000218966	0.0028263
LAPTM5	0.456495	0.64406	-0.158382	0.896029	0.000218885	0.0028263
GLDC	0.734452	0.500143	0.839538	1.78948	0.000221162	0.0028491
TNFAIP8L2	1.2515	0.320877	-0.416713	0.74913	0.00022108	0.0028491
COA7	0.540722	0.595873	0.422832	1.34056	0.00022359	0.00287758
NLRP2	0.355297	0.708096	0.308352	1.23829	0.000224435	0.00288285
PSD4	1.25245	0.320626	-0.220645	0.858182	0.000224219	0.00288285
SMN1	3.77743	0.0534022	0.217737	1.16291	0.000228083	0.00292689
DCK	0.785756	0.477879	-0.197143	0.872276	0.000228527	0.00292787
TAB1	1.44835	0.273241	-0.22714	0.854327	0.000228602	0.00292787
CTDSP2	0.684439	0.523019	-0.147611	0.902744	0.000229916	0.00294186
ZNF639	2.92929	0.0920462	0.224208	1.16814	0.000234502	0.00299765
ARHGDIB	1.40944	0.281965	-0.116686	0.922304	0.000235458	0.00300697
SLC43A1	0.946176	0.415368	-0.307836	0.807853	0.000235931	0.0030101
ELMO2	1.12278	0.357281	-0.299258	0.81267	0.000236529	0.00301484
SNX33	0.51588	0.609634	-0.640331	0.641566	0.000237215	0.00302068
FAM134A	0.382542	0.690153	-0.130722	0.913374	0.000241016	0.00306613
RASAL3	2.70618	0.107138	-0.143036	0.905612	0.000241267	0.00306638
DR1	0.166145	0.848839	0.13462	1.0978	0.000242063	0.00307355
LINC01215	0.335007	0.721814	-0.343036	0.78838	0.000243233	0.00308545
DENND4A	1.07092	0.373295	0.319051	1.24751	0.000244636	0.00310029
DCTPP1	0.755504	0.490864	0.324117	1.2519	0.000247076	0.00312821
SELK	0.325498	0.728349	0.223317	1.16741	0.000248412	0.00314212
RAC2	0.0788984	0.924609	-0.130976	0.913213	0.000248923	0.00314559
CHCHD4	1.1254	0.356493	0.451533	1.36749	0.000250459	0.00315266
CPEB4	1.8726	0.195974	0.395257	1.31518	0.000250141	0.00315266
ELF1	0.9031	0.431164	-0.185921	0.879088	0.000250589	0.00315266
ESRRA	2.02409	0.174797	0.237989	1.17935	0.000250672	0.00315266
PRKD2	0.0655558	0.93688	-0.23608	0.849049	0.000249931	0.00315266
TGFB1	1.16475	0.344907	-0.149979	0.901263	0.000253692	0.00318763
RP5-837I24.1	0.493303	0.622463	0.744874	1.67583	0.000254778	0.00319823
PAFAH2	0.0128784	0.987218	-0.333984	0.793343	0.000256925	0.00322213
DNAJB11	0.206006	0.816647	0.244437	1.18463	0.000260117	0.00325909
ITGA2	2.47598	0.125825	-0.92165	0.527905	0.00026041	0.00325967
CASP10	2.08326	0.167258	0.363015	1.28611	0.000260928	0.00326062
TTC9	2.15965	0.15808	-0.276631	0.825516	0.000260977	0.00326062
C11orf30	0.368585	0.699278	0.379169	1.30059	0.000262169	0.00326934
TFB2M	2.2968	0.143035	0.351958	1.27629	0.000261971	0.00326934
TGIF1	1.38156	0.288417	-0.328897	0.796145	0.00026311	0.00327799
GBP5	1.4073	0.282453	0.410063	1.32874	0.00026407	0.00328075
GIMAP1	1.00779	0.393931	-0.167189	0.890576	0.000263867	0.00328075
PIM3	0.419201	0.66684	0.222986	1.16715	0.000264074	0.00328075
CBFB	0.391985	0.684058	0.213675	1.15964	0.000264788	0.00328655
C1orf131	0.0527079	0.948875	0.346965	1.27188	0.000267545	0.00331765
FAM63A	0.0420834	0.958931	0.434673	1.3516	0.000268411	0.00332529
NUP107	0.833623	0.458144	0.25012	1.18931	0.000268998	0.00332944
TNFRSF14	0.0202686	0.979969	-0.202129	0.869267	0.000269335	0.00333051
GNG2	0.536282	0.598305	-0.227203	0.85429	0.00026976	0.00333265
CABIN1	0.875923	0.441491	-0.242095	0.845517	0.000273775	0.00337911
DOK3	1.22168	0.328909	-0.457584	0.728205	0.000276242	0.00340639
SYPL1	1.7896	0.208841	-0.176962	0.884564	0.000279347	0.00344147
PUS7L	1.97398	0.181491	0.336663	1.26283	0.000280018	0.00344653
ARMC7	1.20537	0.333405	-0.343584	0.788081	0.000281246	0.00345843
SRSF10	0.120472	0.88756	0.186862	1.13829	0.000284723	0.00349795
CYB561	0.516186	0.609462	-0.412832	0.751148	0.000287244	0.00352566
GSG2	1.90686	0.190933	0.460572	1.37609	0.000287843	0.00352973
IPO7	1.12829	0.355628	0.276024	1.21085	0.000289558	0.00354748
ANKRD40	0.390951	0.684723	0.270668	1.20637	0.000290252	0.0035527
GPR55	0.11988	0.888076	-0.491373	0.711348	0.000291398	0.00355492
LDB1	0.413559	0.670367	-0.178762	0.883461	0.000291506	0.00355492
PDIA6	0.391274	0.684515	0.169549	1.12471	0.000290878	0.00355492
SLC25A23	2.39968	0.132841	-0.328845	0.796174	0.000291183	0.00355492
GSPT1	1.56283	0.249346	0.224538	1.1684	0.000292011	0.00355723
MCTP2	2.45763	0.127472	0.338646	1.26457	0.000292302	0.00355723
PGRMC2	0.403962	0.676418	0.260414	1.19782	0.0002925	0.00355723
POLR3G	0.285131	0.75687	0.476768	1.39162	0.000293689	0.00356841
NACC1	1.39197	0.285987	0.179371	1.13239	0.000294697	0.00357739
AES	0.178472	0.838728	-0.133494	0.911621	0.000295841	0.00358799
XPO5	0.76567	0.486455	0.278586	1.21301	0.000296144	0.00358838
ST6GALNAC6	0.176334	0.840471	-0.272069	0.828131	0.00029768	0.0036037
CCDC47	0.254117	0.779671	0.189739	1.14056	0.000299194	0.00361872
ATG13	0.0343407	0.966337	-0.15465	0.89835	0.000301578	0.00364423
KSR1	4.18169	0.0418782	0.279294	1.2136	0.000303149	0.00365987
RP11-665C16.9	0.425163	0.663136	0.358334	1.28194	0.000305439	0.00368417
SENP3	1.1551	0.347706	0.248847	1.18826	0.00030925	0.0037265
TFAM	1.45948	0.270805	0.200669	1.14923	0.000309511	0.0037265
AHR	0.239581	0.790633	0.388934	1.30943	0.000312718	0.00375933
PFKP	0.0771925	0.926167	0.182887	1.13515	0.000312804	0.00375933
SOAT2	1.1986	0.335288	-1.02814	0.490341	0.000313432	0.00376304
YDJC	1.95432	0.184199	0.283871	1.21746	0.000313681	0.00376304
MAP3K1	1.57867	0.246234	-0.288907	0.818522	0.000314353	0.00376769
GRAMD1B	1.11142	0.36072	-0.492003	0.711037	0.000315223	0.0037747
AMMECR1L	1.33258	0.300171	0.287884	1.22085	0.000316912	0.00379151
DGKH	0.315268	0.735456	0.406791	1.32573	0.000317344	0.00379325
DCUN1D4	1.44352	0.274308	0.348147	1.27292	0.000317957	0.00379373
MRTO4	2.9481	0.0908915	0.287332	1.22038	0.000317741	0.00379373
EIF4E	0.510682	0.61256	0.221734	1.16613	0.000318284	0.00379422
MTDH	1.20392	0.333807	0.11213	1.08082	0.000319984	0.00381105
CCDC137	1.88402	0.194277	0.263518	1.2004	0.000322404	0.00383644
COX10	0.995141	0.398225	0.243132	1.18356	0.000323213	0.00384261
LIF	0.735093	0.499857	0.964941	1.95198	0.000324218	0.00384766
TMEM70	0.108908	0.897689	0.320282	1.24857	0.000324022	0.00384766
RRN3	0.829848	0.459665	0.289479	1.2222	0.000326535	0.00387169
C3orf17	0.450202	0.64784	0.210959	1.15746	0.000327151	0.00387553
NCLN	1.24368	0.322963	0.204376	1.15219	0.000329711	0.00390236
SH3BP1	0.58212	0.573737	-0.238372	0.847701	0.000330538	0.00390866
APOL2	3.08455	0.0830017	0.204402	1.15221	0.000331857	0.00392077
INPP4B	1.01446	0.391689	0.301135	1.23211	0.000333258	0.00393129
PHF8	0.747039	0.49457	0.223002	1.16716	0.000333341	0.00393129
PDK1	1.14983	0.349249	0.288627	1.22148	0.000334472	0.00394112
CSF1	1.06104	0.37644	0.262218	1.19932	0.000335856	0.00395391
FAM107B	0.383232	0.689706	0.150441	1.10991	0.0003366	0.00395916
HDAC5	0.707211	0.512455	-0.339788	0.790157	0.00034191	0.00401805
TRAV8-2	0.00686387	0.993164	-0.450992	0.73154	0.000344457	0.0040444
UBIAD1	0.0756859	0.927546	0.184295	1.13626	0.000348144	0.00408407
FAM35A	0.861409	0.447124	0.25635	1.19445	0.000349321	0.00409425
SRSF2	0.935261	0.419306	0.171689	1.12638	0.000350689	0.00410666
NUB1	4.32432	0.0385247	-0.144835	0.904483	0.000351453	0.00411197
PES1	6.20366	0.0141243	0.250923	1.18997	0.000353236	0.00412919
CPT1A	0.882761	0.438866	-0.29298	0.816214	0.00035472	0.00414288
NOC3L	0.269341	0.76838	0.366607	1.28932	0.000355058	0.00414318
TMEM204	0.324467	0.729061	-0.264657	0.832397	0.000356795	0.00415978
CCR5	4.48336	0.0351483	0.332131	1.25887	0.000361829	0.00421106
GIMAP2	0.15871	0.855005	-0.269871	0.829394	0.000361619	0.00421106
CDC25B	0.430979	0.659546	-0.165814	0.891425	0.000363196	0.00422217
PCSK5	0.167694	0.84756	0.710255	1.63609	0.00036342	0.00422217
LINC00426	0.218947	0.806503	-0.399905	0.757908	0.000367339	0.00426396
RNF11	0.695741	0.517745	0.211278	1.15771	0.000370371	0.0042954
FAM208B	1.38244	0.28821	0.372228	1.29435	0.000376316	0.00436053
RANBP2	1.15284	0.348366	0.25893	1.19659	0.000377283	0.00436791
XPOT	0.973794	0.405595	0.178477	1.13169	0.000378	0.00437239
FAM102B	0.703369	0.51422	0.345045	1.27019	0.000378582	0.00437532
DUSP6	1.44089	0.27489	-0.48116	0.716401	0.00038033	0.00438409
PPP1R15A	0.430975	0.659549	-0.307615	0.807976	0.000380334	0.00438409
PRCC	0.0319246	0.968662	0.174825	1.12883	0.000379946	0.00438409
PRDX6	0.850322	0.451483	-0.150918	0.900677	0.000381335	0.00439181
NUFIP1	0.52626	0.603839	0.390785	1.31111	0.000383288	0.00441047
IL24	1.03076	0.386271	-0.450343	0.731869	0.000385647	0.00443377
CSNK1G2	0.0577209	0.944174	-0.173154	0.886901	0.000386347	0.00443797
UTP18	0.172041	0.843985	0.153519	1.11228	0.000387987	0.00445295
DNAJB2	0.00298366	0.997022	-0.222796	0.856903	0.000388679	0.00445704
CHUK	0.488732	0.625099	0.326573	1.25403	0.000389347	0.00446083
BIRC3	0.995173	0.398214	-0.294379	0.815423	0.000392077	0.00448823
LZTS1	0.0865915	0.917619	-0.66519	0.630606	0.000392869	0.00449341
RELB	1.14945	0.349359	-0.261342	0.834312	0.000394245	0.00450527
MBNL2	1.08024	0.370357	-0.388145	0.764112	0.000396671	0.00452909
VAPA	0.543283	0.594475	0.149893	1.10949	0.000398515	0.00454623
GZMM	2.06657	0.169346	-0.212839	0.862838	0.000401918	0.00458111
PRMT3	3.9391	0.0483977	0.34346	1.2688	0.000402967	0.00458558
RBM15B	0.296779	0.748508	0.187677	1.13893	0.000403003	0.00458558
PANK3	1.01379	0.391913	0.304224	1.23475	0.00040366	0.00458912
DOT1L	0.99274	0.399046	0.3232	1.2511	0.00040623	0.00461438
MESDC2	0.467948	0.637248	0.222394	1.16667	0.000408103	0.00463169
HNRNPK	0.0730119	0.929999	0.0810801	1.05781	0.000412476	0.00467584
TAB2	0.668745	0.530448	0.297146	1.22871	0.000412699	0.00467584
RTN3	3.664	0.0572749	-0.163605	0.892792	0.000415463	0.00470314
HBS1L	0.901975	0.431586	0.187055	1.13844	0.000417043	0.004717
ZNHIT6	0.0911858	0.913474	0.274145	1.20928	0.000417952	0.00472325
FKBP4	1.10001	0.36421	0.214334	1.16017	0.000419664	0.00473452
PELP1	1.5357	0.254781	0.211985	1.15828	0.000419414	0.00473452
PAQR3	1.06369	0.375594	0.378678	1.30015	0.000422111	0.00475808
ERMP1	0.561117	0.584845	0.291175	1.22364	0.000427096	0.00481018
FUBP3	1.50089	0.261957	0.21334	1.15937	0.000427792	0.00481393
CORO1C	0.197023	0.823775	0.336846	1.26299	0.000429489	0.00482685
MEX3C	2.17215	0.156635	0.202657	1.15082	0.000429668	0.00482685
SPSB2	1.06913	0.373861	-0.464041	0.724953	0.00043032	0.00483008
DCUN1D5	0.325293	0.72849	0.281438	1.21541	0.000431414	0.00483826
DBF4	1.3355	0.299453	0.201219	1.14967	0.00043255	0.00484618
TIMM23	0.574755	0.577604	0.236462	1.1781	0.000432851	0.00484618
UNC119	1.01979	0.389908	-0.310989	0.806089	0.000436361	0.00488135
HK1	0.30391	0.743443	0.146186	1.10664	0.00043726	0.00488317
SYNE1	0.787948	0.476954	-0.315748	0.803435	0.000437226	0.00488317
MAPK1IP1L	0.570934	0.579622	0.156885	1.11488	0.000439365	0.00490255
UBE2K	0.166482	0.848561	0.192872	1.14304	0.000440352	0.00490942
AC016747.3	0.116622	0.890918	-0.519639	0.697546	0.000442145	0.00492527
RNF19B	0.725502	0.504149	0.242674	1.18318	0.000442765	0.00492803
POGK	1.37117	0.290863	0.216197	1.16167	0.000447773	0.00497959
TACC1	1.41351	0.281038	0.173374	1.12769	0.000449681	0.00499662
NOL7	2.84973	0.0971242	0.401713	1.32108	0.000453439	0.00502574
POLR1A	0.912683	0.42759	0.311177	1.24072	0.000452981	0.00502574
RASSF5	1.60682	0.240819	-0.130061	0.913793	0.000453403	0.00502574
EXOSC6	1.54398	0.253108	0.177857	1.1312	0.000460887	0.00510403
LRMP	0.00537417	0.994643	-0.327515	0.796908	0.000461916	0.00511115
BLVRB	0.859219	0.447981	-0.261941	0.833965	0.000462749	0.00511609
AGTRAP	1.1823	0.33988	-0.366686	0.775562	0.0004697	0.0051843
TMEM120B	2.73291	0.105185	0.43994	1.35655	0.000469531	0.0051843
HSP90AB1	1.04851	0.380473	0.122398	1.08854	0.000477026	0.00526078
WDTC1	2.48642	0.124899	-0.16159	0.894039	0.000479072	0.00527895
NUS1P1	1.83233	0.202097	0.408188	1.32702	0.000480374	0.0052889
SLC25A22	0.140376	0.870438	0.334023	1.26052	0.000482217	0.00530479
ACP6	0.639076	0.544831	-0.486063	0.713971	0.000490896	0.00539579
TMEM167A	1.11434	0.359833	0.216587	1.16198	0.000491962	0.00540302
DMTN	2.959	0.0902301	-0.263505	0.833062	0.000493104	0.00541108
LYSMD2	0.944886	0.415831	-0.223127	0.856707	0.000494148	0.00541557
MON2	0.390189	0.685213	0.280888	1.21494	0.00049433	0.00541557
MGAT4B	5.41244	0.0211172	-0.195444	0.873304	0.000495214	0.00542077
PRKAR1B	8.67342	0.00467434	-0.293593	0.815867	0.000495929	0.00542412
TMEM165	0.039587	0.961311	0.182768	1.13506	0.000501689	0.00548259
RHOF	0.948869	0.414403	-0.257328	0.836636	0.000504628	0.00550605
RING1	0.272559	0.766018	-0.198885	0.871223	0.000504666	0.00550605
TNK2	1.35772	0.294068	-0.26522	0.832072	0.000507473	0.00553212
P2RX4	2.89267	0.094344	-0.310175	0.806544	0.000512014	0.00557704
PLD3	0.0168752	0.98329	-0.162362	0.893561	0.000516935	0.00562602
BORCS6	1.2565	0.319554	-0.232695	0.851043	0.000517674	0.00562944
IPMK	1.61834	0.238641	0.333025	1.25965	0.000519602	0.00563654
PDLIM7	2.74433	0.104364	-0.331279	0.794832	0.000519469	0.00563654
ZBP1	0.0347064	0.965986	-0.635892	0.643543	0.000519209	0.00563654
CCT4	0.117563	0.890096	0.119629	1.08646	0.000521618	0.00565378
HADH	1.49524	0.263144	-0.17617	0.885049	0.000522972	0.00566383
DNAJB6	1.21571	0.330547	0.144699	1.1055	0.00052481	0.00567909
TXNRD1	1.29491	0.309591	0.191483	1.14194	0.000527804	0.00570683
CTC1	4.16884	0.0421967	-0.287685	0.819215	0.000528788	0.00571281
CCDC115	1.60161	0.241809	-0.186776	0.878567	0.000529807	0.0057145
FLI1	2.079	0.167788	-0.234498	0.849981	0.000529603	0.0057145
RBMX	0.603445	0.562709	0.0926439	1.06632	0.000530856	0.00572116
ABCB1	0.360354	0.704725	-0.355043	0.781846	0.000531386	0.00572169
TRAFD1	6.18163	0.0142782	0.195108	1.14481	0.000531768	0.00572169
RRP7A	0.450535	0.647639	0.180745	1.13347	0.000533102	0.00573139
DENND3	2.24489	0.148525	-0.354445	0.78217	0.00053454	0.00574219
PREX1	1.24339	0.323039	-0.169045	0.889431	0.000535889	0.00575202
ICAM2	0.109681	0.897008	-0.404061	0.755728	0.000542091	0.00581389
MRPS30	0.351315	0.710765	0.180857	1.13356	0.0005427	0.00581571
DHX37	0.28838	0.754527	0.212126	1.15839	0.000547401	0.00585189
LRP10	0.36231	0.703426	-0.172633	0.887222	0.000546935	0.00585189
VKORC1L1	1.21989	0.3294	0.26053	1.19792	0.000547077	0.00585189
PSMD14	0.00396882	0.99604	0.216589	1.16198	0.000562118	0.00600438
ECE2	1.00079	0.3963	0.586046	1.50113	0.000568342	0.00606598
LSR	0.0255289	0.974847	-0.288321	0.818855	0.00056984	0.00607219
OSCAR	1.17158	0.342941	-0.670455	0.628309	0.00056941	0.00607219
ARL6IP5	1.70302	0.223327	-0.162093	0.893728	0.000572	0.00609031
NFATC3	1.06902	0.373899	-0.275982	0.825888	0.000572749	0.00609339
CTD-2547L24.3	0.162584	0.851786	-0.533651	0.690804	0.000580802	0.00617411
OTUB2	0.544074	0.594043	-0.790164	0.578278	0.00058193	0.00618114
NR2C2AP	0.427604	0.661626	0.35083	1.27529	0.000583048	0.00618806
BCOR	1.36751	0.291732	0.366663	1.28937	0.000584698	0.00620061
PTBP1	0.656832	0.536169	0.1175	1.08485	0.000585898	0.00620836
PRKCSH	5.90745	0.016368	-0.127775	0.915242	0.000591607	0.00626385
PWP1	1.07256	0.372776	0.192334	1.14261	0.000592197	0.0062651
GRAMD1A	0.311538	0.738068	-0.203111	0.868676	0.000593284	0.00626659
LIMK1	2.4183	0.131088	-0.219806	0.858681	0.000592876	0.00626659
ZNF689	2.03334	0.173592	0.278267	1.21274	0.000594939	0.00627907
UAP1	0.0652693	0.937145	0.352404	1.27669	0.000596406	0.00628955
SH3GL1	0.519546	0.60758	0.21273	1.15888	0.000598234	0.00630209
SREK1	1.02287	0.388885	0.235458	1.17728	0.000598547	0.00630209
CCL25	0.986268	0.401269	-0.720319	0.606963	0.00060186	0.00633195
IRF2	0.213867	0.810468	-0.201894	0.869408	0.000603743	0.00634673
SDHA	2.31596	0.14107	-0.112588	0.924928	0.000604728	0.00635204
MRPS2	0.44069	0.653601	0.2624	1.19947	0.000605897	0.00635928
ITPK1	3.48563	0.0640486	-0.212438	0.863078	0.000607811	0.00637076
MRPS18B	4.30842	0.0388826	-0.157327	0.896685	0.000607952	0.00637076
NR3C1	0.554185	0.588566	-0.24794	0.842098	0.000614182	0.00643096
CD274	0.236323	0.793114	0.355125	1.2791	0.000616561	0.00645077
MED1	1.07541	0.371875	0.285121	1.21851	0.000618049	0.00646125
MYL12A	5.34773	0.0218501	-0.12944	0.914186	0.000622804	0.00650582
MPHOSPH10	0.679604	0.525295	0.296993	1.22858	0.00063068	0.00658291
TAGAP	0.412786	0.670852	-0.257769	0.836381	0.00063118	0.00658295
MAP2K6	0.329682	0.725465	-0.50469	0.704812	0.000638515	0.00665421
GNG10	1.68499	0.226489	0.586192	1.50128	0.000641193	0.00667396
PRIM1	0.0210449	0.979211	-0.217847	0.859848	0.000641417	0.00667396
SEC14L1	0.585892	0.571768	-0.151543	0.900287	0.000646323	0.00671896
TMEM30B	0.367724	0.699845	0.873411	1.83199	0.000646756	0.00671896
MXRA7	0.0870843	0.917174	-0.199857	0.870637	0.000650948	0.00675722
CEACAM1	1.33568	0.299409	0.439366	1.35601	0.000655513	0.00679928
XPC	1.11297	0.360249	0.268262	1.20436	0.000657287	0.00681235
ZNF451	0.91572	0.426465	0.266005	1.20247	0.000659923	0.00683433
TRGV5	0.230806	0.797338	-0.560243	0.678188	0.00066205	0.006851
TECPR1	0.390217	0.685195	-0.246576	0.842894	0.000665286	0.00687912
ABHD17A	0.71913	0.507025	-0.158971	0.895663	0.000671073	0.00693355
MCCC2	0.92039	0.424741	0.20606	1.15353	0.000671683	0.00693445
ZNF90	0.264544	0.771917	-0.688882	0.620335	0.000674128	0.00695427
TCEAL8	1.46025	0.270637	-0.217971	0.859774	0.000676146	0.00696967
CNTROB	0.814645	0.465852	0.237238	1.17873	0.000680108	0.00699419
FBXL8	0.0925416	0.912255	0.700296	1.62484	0.000679239	0.00699419
MZT1	2.69169	0.108213	0.223807	1.16781	0.000679601	0.00699419
MESDC1	0.0827909	0.921065	0.18732	1.13865	0.000680862	0.00699651
BAK1P1	1.12802	0.355707	0.454612	1.37041	0.00068186	0.00700135
FKBP8	2.01752	0.175658	-0.170047	0.888814	0.000690813	0.00708231
MAP4K5	0.0670861	0.935463	0.33444	1.26089	0.0006904	0.00708231
ARL16	0.353778	0.709113	-0.298015	0.81337	0.000692034	0.00708934
CCNB1IP1	1.02194	0.389194	-0.244599	0.84405	0.000696417	0.00712864
COTL1	2.03985	0.17275	-0.112279	0.925126	0.000696946	0.00712864
DPH2	0.111409	0.895487	0.324424	1.25216	0.000697669	0.00713053
TMEM214	1.66251	0.230505	0.198644	1.14762	0.000698743	0.007136
AGRN	1.15235	0.348511	-0.281034	0.823001	0.000700558	0.00714904
KLF10	0.0296357	0.97087	0.284159	1.2177	0.000702971	0.00716814
ARHGDIA	0.584964	0.572252	0.121361	1.08776	0.00070722	0.00720592
CCR4	0.5448	0.593648	0.167758	1.12331	0.000713362	0.00726292
C1orf52	0.486767	0.626235	0.287666	1.22066	0.000714824	0.00727213
GOLGA2P7	1.32454	0.302151	0.634114	1.55198	0.000715363	0.00727213
PPP1R2	0.0199546	0.980276	-0.167965	0.890097	0.000719131	0.00730483
QTRTD1	0.794181	0.474334	0.249806	1.18905	0.000724629	0.00735504
SRM	2.02761	0.174338	0.218268	1.16334	0.000726291	0.00736627
ZNF142	0.565627	0.582439	0.334323	1.26079	0.00072936	0.00739174
SNIP1	1.17682	0.341439	0.25447	1.1929	0.000734718	0.00744035
OXSR1	1.36506	0.292314	0.174226	1.12836	0.000736772	0.00745546
TLDC1	1.95811	0.183674	-0.308928	0.807241	0.000738343	0.00746565
N4BP3	3.37955	0.0685195	-0.401042	0.757311	0.000741908	0.00749598
NOMO1	1.58906	0.24422	0.171619	1.12632	0.000753103	0.00760327
TTC39C	4.14349	0.0428334	0.165285	1.12139	0.000753673	0.00760327
FAM213B	1.27006	0.315994	-0.293303	0.816032	0.000754651	0.00760345
STK38	1.19518	0.336246	-0.187595	0.878068	0.000754839	0.00760345
SAMSN1	4.62794	0.0323753	-0.190892	0.876064	0.000755766	0.00760701
NDUFAF4	0.318837	0.732968	0.349147	1.27381	0.000757374	0.00761741
CCDC28B	2.67448	0.109508	-0.434328	0.740038	0.000758567	0.00762363
BTN3A3	0.638496	0.545117	-0.198011	0.871751	0.000767515	0.00770187
GKAP1	3.48476	0.0640841	-0.966659	0.51169	0.000767093	0.00770187
ARAP1	4.079	0.0445044	-0.18048	0.882409	0.000769215	0.00771309
MCMBP	0.330506	0.724898	0.181433	1.13401	0.000771291	0.00772806
CLEC2D	0.154618	0.858422	-0.120715	0.919732	0.000772233	0.00773166
RIOK2	0.166547	0.848506	0.326264	1.25376	0.000774038	0.00774389
TRABD2A	2.01387	0.176138	0.204491	1.15228	0.000777603	0.00777368
CCT3	0.24343	0.787713	0.15542	1.11375	0.000779404	0.0077741
TRAF1	0.635397	0.546646	-0.162099	0.893724	0.000779115	0.0077741
VIPR1	1.75848	0.213918	-0.680486	0.623955	0.000778851	0.0077741
CD226	0.99246	0.399142	0.213079	1.15916	0.00078888	0.0078627
TIMM17A	1.74893	0.215505	0.215489	1.1611	0.000791579	0.00788367
GCH1	5.25009	0.0230129	0.238557	1.17981	0.000797711	0.00793878
SH2D1B	0.754943	0.491108	-0.481594	0.716186	0.000799265	0.00794828
FAM134C	0.57874	0.575508	-0.206998	0.866338	0.000803197	0.00797541
SHCBP1	0.648852	0.540042	0.200285	1.14893	0.00080264	0.00797541
ADCK3	0.513885	0.610755	-0.214357	0.86193	0.000806975	0.00799712
ATAD3A	1.05543	0.37824	0.269706	1.20556	0.000807192	0.00799712
CTDP1	0.282185	0.759002	0.152346	1.11138	0.000806042	0.00799712
PRG4	1.69864	0.224091	1.21193	2.31647	0.000808164	0.00800077
CHAC1	1.19554	0.336145	0.561784	1.47609	0.000810564	0.00801854
DENND5A	0.918825	0.425318	0.308928	1.23879	0.000812725	0.00802793
ENG	0.292397	0.751642	-0.243636	0.844614	0.000812537	0.00802793
NR4A1	0.344174	0.715578	-0.502079	0.706089	0.000814501	0.00803948
MTAP	0.76428	0.487055	0.22595	1.16955	0.000816797	0.00805614
EMP1	0.10762	0.898825	0.327923	1.2552	0.000821039	0.00809066
ZNF683	1.12617	0.356264	-0.602111	0.658789	0.000821517	0.00809066
SMIM13	14.1778	0.000691306	0.292132	1.22445	0.000842613	0.00829226
PTPN4	1.83417	0.201814	0.509942	1.42399	0.000846434	0.00832369
HSPA8	0.702756	0.514502	0.0964654	1.06915	0.000848173	0.00833461
PAXBP1	3.1671	0.0786168	0.261268	1.19853	0.00085605	0.00840577
ZDHHC7	1.65348	0.232142	-0.161645	0.894005	0.000856783	0.00840674
CHD4	0.696103	0.517577	-0.162306	0.893595	0.000857928	0.00841176
CD3EAP	1.50705	0.26067	0.515372	1.42936	0.000865151	0.00847004
MAT2B	0.531971	0.600678	-0.169924	0.88889	0.000865094	0.00847004
GLIPR1	1.1223	0.357424	-0.268198	0.830356	0.000875671	0.00856671
FAM89A	4.26699	0.0398336	0.420923	1.33878	0.00088192	0.00862148
AMZ1	2.14305	0.160023	-1.08906	0.470068	0.000883974	0.00863519
MMD	0.800218	0.471814	0.551983	1.4661	0.000886806	0.00865648
PPP6R3	0.776395	0.481854	0.197407	1.14664	0.000887591	0.00865777
HLTF	1.78071	0.210277	-0.291414	0.817101	0.000892831	0.00870247
U2SURP	1.92448	0.188401	0.184206	1.13619	0.000895259	0.00871973
DIAPH1	2.14303	0.160026	-0.0858329	0.94224	0.000897638	0.00873356
IKBIP	3.18038	0.0779371	0.349544	1.27416	0.000897997	0.00873356
KCTD5	0.270458	0.767559	0.191992	1.14234	0.000904923	0.00879447
ZNF792	0.323052	0.73004	-0.362556	0.777786	0.000907092	0.00880909
NUP155	0.950268	0.413903	0.219073	1.16399	0.000910915	0.00883974
CARNMT1	0.327827	0.726742	0.200171	1.14883	0.000918008	0.00890206
USP21	0.235741	0.793559	-0.291028	0.81732	0.000920963	0.00892418
MAP3K3	3.22593	0.0756564	-0.166221	0.891174	0.00092317	0.00893903
FAM214A	1.39023	0.28639	0.376251	1.29796	0.000924046	0.00894099
LRRC75A-AS1	1.04289	0.382297	-0.148293	0.902317	0.000925569	0.00894267
NLN	0.0718343	0.931082	0.325012	1.25267	0.000924996	0.00894267
NOMO3	1.11631	0.359234	0.179741	1.13268	0.000934738	0.00902468
KIAA0040	0.474554	0.633357	0.29969	1.23088	0.000935974	0.00903004
DBN1	1.14035	0.352038	-0.195902	0.873027	0.000939327	0.00904564
EZR	2.19231	0.154337	-0.106717	0.928699	0.00093837	0.00904564
POLR2B	0.274806	0.764373	0.149981	1.10955	0.000939639	0.00904564
CXXC1	1.3069	0.306554	-0.176643	0.88476	0.000941114	0.00905327
ME2	1.77146	0.211783	0.215849	1.16139	0.000950125	0.00913333
LEF1	1.55096	0.251706	0.173203	1.12756	0.000952218	0.00914681
ZMAT5	0.595982	0.56654	-0.328127	0.79657	0.000955683	0.00917345
PFAS	0.226665	0.800525	0.20718	1.15443	0.000957197	0.00918134
LSP1	1.67314	0.228597	-0.142543	0.905921	0.000975742	0.00935244
IDH3A	0.844673	0.453723	0.324695	1.2524	0.000979838	0.00937815
PAOX	0.0113435	0.988731	-0.470511	0.721709	0.000979618	0.00937815
TRAV13-1	1.32997	0.300812	-0.313905	0.804461	0.000981077	0.00938323
CEBPB	0.514867	0.610203	0.326045	1.25357	0.000993305	0.00949333
RBM25	0.408699	0.673424	0.163777	1.12022	0.000999788	0.00954841
PPARD	0.451718	0.646927	-0.294227	0.815509	0.00100406	0.00958232
WRNIP1	0.201303	0.82037	0.162101	1.11892	0.00101112	0.00964269
OXA1L	1.11999	0.358123	-0.10759	0.928137	0.00101702	0.00969203
APOLD1	0.0900952	0.914456	-0.457858	0.728066	0.00102051	0.0097183
RPUSD2	1.28312	0.312609	0.260506	1.1979	0.00102142	0.00971994
HMGCL	2.17903	0.155846	-0.251759	0.839872	0.00103348	0.00982065
KBTBD8	0.760801	0.488561	0.365526	1.28835	0.00103316	0.00982065
ASAH1	0.0111172	0.988955	-0.178825	0.883422	0.00103984	0.00987404
PIGN	4.98773	0.026513	0.256004	1.19417	0.00104125	0.00988034
CDK1	1.66096	0.230785	0.201076	1.14956	0.00104714	0.00992914
ZDHHC12	0.888	0.436866	-0.169979	0.888855	0.00105605	0.0100064
KBTBD3	0.273266	0.7655	-0.583945	0.667137	0.00105717	0.0100099
ETNK1	0.954008	0.412569	0.16571	1.12172	0.00105902	0.0100203
UCHL5	0.351664	0.71053	0.184353	1.13631	0.00106181	0.0100395
ARPP19	0.620409	0.554113	0.158359	1.11602	0.00106875	0.0100979
KLRG1	0.893151	0.434911	-0.521772	0.696516	0.00107055	0.0101005
PSMA6	2.95732	0.0903314	0.188087	1.13925	0.00106994	0.0101005
ACTR8	0.955853	0.411913	0.192818	1.14299	0.00107962	0.0101716
DTX2	0.47533	0.632901	-0.243294	0.844814	0.00107893	0.0101716
TRMO	4.44764	0.0358756	-0.268741	0.830043	0.0010808	0.0101755
AEN	1.3259	0.301815	0.251876	1.19075	0.00108374	0.010196
SETD3	0.0366889	0.964084	0.176417	1.13007	0.00108531	0.0102035
FAM184A	5.17826	0.0239146	0.751118	1.6831	0.00109039	0.010244
FAM49A	1.50183	0.26176	-0.34502	0.787297	0.001095	0.0102799
RSL1D1	0.322915	0.730136	0.130968	1.09503	0.00109598	0.0102819
ASPHD2	1.8034	0.206635	0.290151	1.22277	0.00109869	0.0103
ARHGEF1	3.49427	0.0636997	-0.134181	0.911187	0.00109984	0.0103036
RPS6KA4	0.576458	0.576707	-0.182547	0.881146	0.00111363	0.0104253
EHBP1L1	0.950952	0.413658	-0.154699	0.89832	0.00112655	0.0105354
LY6E	2.42902	0.13009	-0.171769	0.887754	0.00112697	0.0105354
NUP58	0.835749	0.457289	0.225341	1.16905	0.00112938	0.0105505
TTF2	0.400401	0.678679	0.20391	1.15182	0.00113294	0.0105762
PPFIBP1	0.400358	0.678706	0.423634	1.3413	0.00114444	0.0106761
TAPBP	0.0411068	0.959861	-0.125598	0.916624	0.00114529	0.0106765
WDR74	1.00813	0.393819	0.296633	1.22827	0.00115091	0.0107213
XPO6	0.297862	0.747737	-0.126683	0.915935	0.00115177	0.0107218
CDV3	1.37753	0.289363	0.151201	1.11049	0.00115436	0.0107384
IRF1	1.34246	0.297754	0.261141	1.19843	0.00116174	0.0107994
TGS1	0.297147	0.748246	0.204612	1.15238	0.00116546	0.0108265
MYO18A	1.02297	0.388851	-0.323725	0.799004	0.00116643	0.0108279
ZNF358	2.72247	0.105943	-0.332212	0.794317	0.00116792	0.0108342
NOD2	0.0464398	0.954793	-0.381858	0.767448	0.00117024	0.0108405
RNF24	7.5162	0.0076521	0.356871	1.28065	0.00116955	0.0108405
DTX3L	2.04469	0.172127	0.207441	1.15464	0.00117452	0.0108649
FEN1	0.22734	0.800004	0.155974	1.11417	0.0011745	0.0108649
UNC93B1	0.181788	0.836032	-0.256075	0.837363	0.00117583	0.0108694
RAB11FIP4	1.18932	0.337894	-0.210569	0.864197	0.00118681	0.0109633
DENND6B	0.472831	0.634369	-0.298701	0.812984	0.0011881	0.0109676
GRN	0.0440443	0.957065	-0.133531	0.911597	0.00119089	0.0109857
SURF6	0.133973	0.875904	0.235524	1.17733	0.00119597	0.0110249
PLXNB2	0.746549	0.494786	-0.254699	0.838162	0.00119749	0.0110312
PANK4	1.66472	0.230107	-0.207195	0.86622	0.00119966	0.0110436
ATP5D	0.903277	0.431098	-0.189795	0.87673	0.00120376	0.0110569
DUSP7	0.97502	0.405168	0.290481	1.22305	0.00120529	0.0110569
PLAUR	0.61908	0.554781	-0.332113	0.794372	0.00120505	0.0110569
RHOG	0.619816	0.554411	-0.157945	0.896301	0.00120333	0.0110569
RNF122	0.459636	0.642184	-0.552082	0.682035	0.00120385	0.0110569
POLR3C	0.0388536	0.962012	0.260015	1.19749	0.00122384	0.0112194
AOAH	0.813895	0.46616	-0.309789	0.80676	0.00122766	0.0112412
SH3PXD2A	2.70165	0.107472	-0.296323	0.814325	0.00122792	0.0112412
GPR35	0.12814	0.880918	-0.485949	0.714027	0.00123113	0.0112628
DRG1	1.66278	0.230457	0.193359	1.14342	0.00124038	0.0113396
CTD-2020K17.1	0.960856	0.410139	-0.546224	0.68481	0.00124485	0.0113727
SPN	1.52217	0.257543	-0.214795	0.861669	0.00124756	0.0113896
ZBED2	2.44206	0.128889	0.340927	1.26657	0.00126128	0.0115069
TRPS1	6.8456	0.0103844	0.441913	1.3584	0.0012639	0.0115229
C1orf109	0.0863263	0.917859	0.284853	1.21829	0.00126597	0.0115338
CDC73	1.09777	0.364901	0.18171	1.13423	0.00126705	0.0115357
CD44	0.572576	0.578754	-0.19446	0.8739	0.00128132	0.0116533
DHX16	0.333763	0.722664	0.141359	1.10294	0.00128172	0.0116533
PLCB3	3.55743	0.0612156	-0.436233	0.739062	0.00128543	0.011679
GNAO1	0.312358	0.737493	-0.681067	0.623704	0.00129342	0.0117289
RPSAP6	0.479471	0.630479	-0.381966	0.767391	0.00129213	0.0117289
TCEB1	0.173577	0.842726	0.214443	1.16026	0.00129358	0.0117289
ATP6V1C1	0.853325	0.450297	0.250898	1.18995	0.00129538	0.0117372
HSPD1P1	0.032689	0.967925	0.204549	1.15233	0.00130424	0.0118094
SEC11A	0.635062	0.546812	-0.181475	0.881801	0.0013057	0.0118146
INTS5	0.0112138	0.988859	0.19508	1.14479	0.00131025	0.0118477
AHRR	1.10111	0.363874	-0.380227	0.768317	0.00131212	0.0118484
CNNM4	3.46564	0.0648648	-0.336251	0.792097	0.0013118	0.0118484
CD99	0.308706	0.740058	-0.13645	0.909755	0.00131989	0.0119104
KLF5	1.1011	0.363878	1.19952	2.29663	0.00132135	0.0119155
MBD2	0.590978	0.569126	0.0982071	1.07044	0.00132524	0.0119425
CD247	1.45795	0.271139	-0.136476	0.909739	0.00132992	0.0119683
RPA1	0.270196	0.767751	0.108943	1.07844	0.00132947	0.0119683
HVCN1	1.17568	0.341767	-0.336635	0.791886	0.00133676	0.0120218
SFPQ	0.0655426	0.936892	0.141022	1.10269	0.0013457	0.0120873
TNFSF4	1.00888	0.393564	0.376468	1.29816	0.00134587	0.0120873
PPIL1	2.09369	0.16597	0.290361	1.22295	0.00134869	0.0121044
SNHG7	0.0763371	0.92695	-0.282577	0.822121	0.00135846	0.0121839
IFRD2	3.51581	0.0628397	0.249436	1.18874	0.00136071	0.0121958
FANCG	1.93142	0.187414	-0.220544	0.858242	0.00136216	0.0122005
RCN1	1.46394	0.269836	0.372444	1.29454	0.00136947	0.0122578
SLC39A6	0.0658615	0.936597	0.225131	1.16888	0.00137869	0.0123319
KIAA0430	0.901426	0.431792	-0.260065	0.83505	0.00138117	0.0123458
TXLNG	0.228111	0.79941	0.307841	1.23785	0.00138471	0.012369
PRPF4	0.224672	0.802063	0.161305	1.1183	0.00139021	0.0124055
SENP2	2.42401	0.130555	0.24588	1.18582	0.00139066	0.0124055
FAM3C	0.00115313	0.998848	0.215037	1.16073	0.00139665	0.0124506
B4GALNT3	1.10808	0.361737	0.497877	1.41213	0.00140681	0.0125327
HS1BP3	1.38186	0.288345	-0.283282	0.82172	0.00141918	0.012626
NT5DC3	1.70628	0.22276	0.445521	1.36181	0.0014191	0.012626
AC093673.5	0.326581	0.727601	-0.552861	0.681667	0.00143269	0.0127283
PICALM	0.472529	0.634546	0.1939	1.14385	0.00143252	0.0127283
POGLUT1	2.21579	0.151709	0.267659	1.20385	0.00143357	0.0127283
FBXO45	2.23157	0.149973	0.277159	1.21181	0.00143469	0.0127298
CCDC59	0.776442	0.481834	0.249605	1.18888	0.00143709	0.012734
EPC2	0.41177	0.67149	0.288414	1.2213	0.00143624	0.012734
DNAAF2	0.0361821	0.964569	0.256135	1.19427	0.00144224	0.0127636
RP4-775C13.1	0.11437	0.892888	0.330736	1.25765	0.00144236	0.0127636
PSME4	0.967213	0.407899	-0.193373	0.874559	0.00144458	0.0127747
PDCD11	0.0525331	0.94904	0.21988	1.16464	0.00145085	0.0128217
MTHFD1L	4.89899	0.0278348	0.256937	1.19494	0.00145293	0.0128314
APOPT1	0.414229	0.669947	-0.344467	0.787599	0.00145985	0.012884
SLC22A18	1.40329	0.283373	-0.401187	0.757235	0.00146346	0.0129072
MAD1L1	4.3318	0.0383575	-0.271942	0.828204	0.00146692	0.0129292
RP11-25K19.1	2.77943	0.101885	1.14715	2.21476	0.00147003	0.012948
GAPDH	0.893973	0.4346	-0.095082	0.936219	0.00148137	0.0130392
KLHL18	0.0561913	0.945605	0.291711	1.22409	0.00148479	0.0130606
MRPL10	0.587489	0.570937	-0.14151	0.90657	0.00149254	0.0131027
NOL8	0.534861	0.599086	0.237905	1.17928	0.0014914	0.0131027
TBRG4	0.340668	0.717955	0.189779	1.14059	0.00149252	0.0131027
MLLT1	0.311047	0.738413	0.167537	1.12314	0.00149354	0.0131028
DDX58	0.549641	0.591021	-0.253373	0.838933	0.00150328	0.0131795
CHMP4B	0.479275	0.630593	-0.149661	0.901462	0.00151419	0.013254
HNRNPU	0.166167	0.848821	0.183517	1.13565	0.00151478	0.013254
RB1	0.692523	0.51924	0.253258	1.1919	0.00151446	0.013254
GPR132	0.0852183	0.918862	-0.241355	0.84595	0.00151666	0.0132617
HYAL2	1.42439	0.278575	0.443571	1.35997	0.00152312	0.0133095
SESN2	2.60471	0.114945	-0.290389	0.817682	0.00152756	0.0133395
PAICSP4	0.123896	0.884587	0.448407	1.36453	0.00154135	0.0134511
CHCHD5	1.55496	0.250909	-0.274006	0.82702	0.00155468	0.0135584
MRPS10	1.47345	0.267783	0.209324	1.15615	0.00155644	0.0135649
ZBTB38	0.421019	0.665708	-0.286901	0.819661	0.00155791	0.0135687
PSEN2	1.72155	0.220131	-0.359789	0.779279	0.00156184	0.0135941
KCNAB2	4.10556	0.0438071	-0.0983654	0.934091	0.00156447	0.013608
HK2P1	1.93981	0.186228	0.786009	1.7243	0.00157026	0.0136494
PA2G4	0.700295	0.515637	0.15096	1.11031	0.00157207	0.0136562
PTGIR	1.58987	0.244062	-0.513555	0.700494	0.00157376	0.0136619
AP3D1	0.151097	0.861375	0.162454	1.11919	0.00157824	0.0136918
LPCAT4	5.71274	0.01807	-0.191595	0.875637	0.00158399	0.0137328
IER3	6.44225	0.0125751	-0.446935	0.7336	0.0016005	0.0138668
NUFIP2	0.783586	0.478797	0.215491	1.1611	0.00161723	0.0139935
SLAIN1	0.596795	0.566122	0.215449	1.16107	0.00161676	0.0139935
KLHL6	0.996263	0.397842	0.28065	1.21474	0.00162106	0.0140128
MTHFD2P7	0.570374	0.579918	0.677914	1.59982	0.00162158	0.0140128
CCDC28A	3.04679	0.0851023	-0.195875	0.873043	0.0016289	0.0140651
TXLNA	1.05936	0.376978	0.180963	1.13364	0.00162975	0.0140651
FBXW7	1.64247	0.234156	0.229378	1.17233	0.00163321	0.0140857
HDAC2	0.422039	0.665074	0.152503	1.1115	0.00163442	0.0140871
SHF	0.326331	0.727773	-0.767272	0.587527	0.0016362	0.0140933
LRRC58	1.23274	0.325905	0.177314	1.13078	0.00164761	0.0141823
CNR2	1.46172	0.270317	-0.438927	0.737683	0.00166408	0.0143148
PNP	0.219437	0.806123	0.15758	1.11541	0.00166979	0.0143546
PYCR1	0.613858	0.557415	0.273048	1.20836	0.00167246	0.0143682
LDHAP4	0.0508183	0.950655	0.148527	1.10844	0.0016813	0.0144348
DNAJA2	0.422075	0.665051	0.160225	1.11746	0.00168438	0.0144519
PAICS	1.20595	0.333242	0.144976	1.10571	0.00169139	0.0145027
CD7	0.10145	0.904293	-0.138027	0.908761	0.00170787	0.0146275
RDH11	3.62049	0.0588471	-0.157139	0.896802	0.00170816	0.0146275
TBL1X	4.34623	0.0380378	-0.180985	0.8821	0.00171785	0.014701
RGL4	0.757142	0.49015	-0.236742	0.84866	0.00171959	0.0147064
EEPD1	0.00738816	0.992644	-0.543321	0.68619	0.00172504	0.0147435
USP42	0.383202	0.689725	0.338595	1.26452	0.00173328	0.0148044
ZUFSP	10.9223	0.00198678	0.341765	1.26731	0.00173579	0.0148162
TTLL4	1.85251	0.199001	0.269852	1.20568	0.00177064	0.015104
BAG4	3.68137	0.0566615	0.168386	1.1238	0.00177319	0.0151063
SLC19A1	0.351939	0.710346	0.24599	1.18591	0.00177319	0.0151063
STMN3	0.992471	0.399138	-0.299507	0.81253	0.00177952	0.0151505
TMED5	1.69462	0.224794	0.192854	1.14302	0.00178816	0.0152143
SLC4A7	0.978677	0.403895	0.282509	1.21631	0.00179327	0.015248
CLSTN1	2.13489	0.160989	-0.179412	0.883063	0.00179765	0.0152754
UBQLN4P1	0.188619	0.83051	0.39348	1.31356	0.00180016	0.0152869
ICE1	1.2774	0.314087	0.261605	1.19881	0.00181181	0.015376
ALDH1B1	0.0950141	0.910037	0.295998	1.22773	0.00182329	0.0154438
MAP1LC3B	0.095472	0.909627	-0.160881	0.894479	0.00182186	0.0154438
ZDHHC9	3.17347	0.0782897	0.476399	1.39127	0.00182326	0.0154438
LIMA1	2.30648	0.142039	-0.178825	0.883422	0.00182748	0.0154663
NBL1	0.579693	0.575008	-0.414274	0.750397	0.00182828	0.0154663
EVI2B	0.22414	0.802475	-0.188197	0.877702	0.00184502	0.0155979
UTP14A	0.0999262	0.905649	0.282971	1.2167	0.00184633	0.015599
ZC3H12D	0.62123	0.553701	-0.296009	0.814502	0.00185171	0.0156346
MAN1B1	1.72713	0.219179	-0.233127	0.850789	0.00185733	0.015672
AC009487.6	1.33631	0.299255	0.370777	1.29305	0.00186669	0.015741
COL6A3	2.05482	0.170833	-0.404062	0.755728	0.0018814	0.015855
TSC22D4	5.83581	0.0169715	-0.141456	0.906604	0.00189153	0.0159302
TNFRSF9	0.562761	0.583967	-0.238922	0.847378	0.00189394	0.0159404
AC005822.1	0.635355	0.546667	0.4732	1.38819	0.00190135	0.0159921
ZNF24	1.71461	0.221321	0.174065	1.12823	0.0019025	0.0159921
SLC35D2	1.46072	0.270534	-0.260564	0.834761	0.00191041	0.0160484
SSBP1	0.811605	0.467101	0.178755	1.13191	0.00191264	0.016057
GOLT1B	0.426739	0.662161	0.182495	1.13484	0.00192254	0.0161299
EI24	2.24485	0.148529	0.223907	1.16789	0.00192726	0.0161441
PIGW	2.47373	0.126026	0.357922	1.28158	0.00192789	0.0161441
ZMYND19	2.59826	0.115464	0.367187	1.28984	0.00192569	0.0161441
DYNC1H1	1.04925	0.380234	0.206041	1.15352	0.00194038	0.0162384
GPX1	2.62922	0.113	-0.191837	0.875491	0.00194162	0.0162386
RP11-1399P15.1	1.43725	0.275698	-0.466379	0.723779	0.00194593	0.0162644
TRAV27	0.158773	0.854953	-0.412882	0.751121	0.00195145	0.0163002
MSI2	1.93216	0.187309	0.171554	1.12627	0.00195594	0.0163274
GLIPR2	1.95208	0.184512	-0.225155	0.855503	0.00196222	0.0163593
PHLPP2	0.900782	0.432034	0.426508	1.34398	0.00196126	0.0163593
BSG	0.420466	0.666052	-0.1356	0.910291	0.0019665	0.0163641
NRM	0.0811879	0.922522	-0.205271	0.867376	0.00196554	0.0163641
POLE3	2.18295	0.155399	0.160764	1.11788	0.00196535	0.0163641
SLC31A1	0.380058	0.691767	0.222823	1.16701	0.00197519	0.016426
RAPGEF6	1.6428	0.234096	0.293114	1.22528	0.00197775	0.016437
KIF3C	0.188164	0.830877	-0.356704	0.780947	0.00198977	0.0165266
SMG1P5	2.93975	0.091402	0.246074	1.18597	0.0019917	0.0165322
AGK	0.161527	0.852663	0.211316	1.15774	0.0019942	0.0165426
KLHL24	0.240728	0.789761	-0.341547	0.789195	0.00201069	0.016669
HAUS6	0.0756862	0.927546	0.239391	1.18049	0.00201282	0.0166762
ZBTB25	0.190147	0.829281	-0.331168	0.794893	0.00201651	0.0166964
OPA3	0.0572417	0.944622	0.282016	1.21589	0.00202286	0.0167385
GTF3C4	4.13717	0.0429941	0.208401	1.15541	0.0020281	0.0167714
ELAC2	0.108602	0.897959	0.138742	1.10094	0.00203217	0.0167736
NENF	1.1389	0.352469	-0.211747	0.863491	0.00203091	0.0167736
ZBTB7B	0.305308	0.742454	0.192817	1.14299	0.0020298	0.0167736
HOPX	0.43941	0.654382	-0.205984	0.866947	0.00203399	0.0167782
C18orf8	0.929098	0.421548	0.187232	1.13858	0.00204186	0.0168326
C12orf75	2.65478	0.111012	-0.154131	0.898674	0.00204463	0.016836
TRGV9	5.0743	0.0252935	-0.579037	0.669411	0.0020448	0.016836
VPS26B	1.95893	0.183561	-0.138366	0.908548	0.0020492	0.0168617
PMF1	0.780028	0.480307	0.304796	1.23524	0.00205133	0.0168688
TTC22	0.0379569	0.96287	-0.382511	0.767101	0.00206011	0.0169276
VNN2	0.972417	0.406076	-0.271167	0.828649	0.00206104	0.0169276
APOBR	0.408677	0.673437	-0.320799	0.800626	0.00206681	0.0169645
GLUL	0.357826	0.706408	0.132829	1.09644	0.00206938	0.0169646
PHF21A	2.03381	0.173532	-0.434083	0.740164	0.00206866	0.0169646
MED17	0.335036	0.721794	0.206266	1.1537	0.00207385	0.0169907
GMIP	0.276151	0.763391	-0.103684	0.930653	0.00207997	0.0170303
APOBEC3D	1.68757	0.226034	-0.249576	0.841144	0.00208414	0.0170539
CCNB1	0.519181	0.607784	0.134169	1.09746	0.0021065	0.0172263
ACVR1C	1.20348	0.33393	0.788328	1.72707	0.00210917	0.0172374
CTD-2366F13.1	1.56821	0.248285	-0.686255	0.621465	0.00211569	0.0172801
ARGLU1	1.13162	0.354631	0.201283	1.14972	0.00212852	0.0173742
FAM110A	2.03301	0.173635	-0.22992	0.852682	0.00212997	0.0173753
HSPA14	0.310124	0.739061	0.174247	1.12838	0.00214412	0.01748
ARHGEF2	0.0420906	0.958924	-0.11664	0.922333	0.00215716	0.0175755
ASB7	1.22469	0.328091	0.258602	1.19632	0.00216562	0.0176228
RP11-46D6.1	0.515714	0.609727	-0.227886	0.853885	0.00216545	0.0176228
LINC00649	0.888011	0.436862	-0.273407	0.827364	0.00216997	0.0176452
RABGGTB	0.112599	0.894442	0.262399	1.19947	0.00217104	0.0176452
ST8SIA1	3.20806	0.0765417	0.381455	1.30265	0.00218292	0.0177309
SET	1.25239	0.320642	0.102886	1.07392	0.00218755	0.0177576
RP11-61N20.3	0.0044502	0.995561	0.505308	1.41943	0.00219035	0.0177694
DLAT	0.745374	0.495303	0.203625	1.15159	0.00219731	0.017815
GIMAP8	2.45206	0.127977	0.226409	1.16992	0.00220852	0.0178864
MARS	0.0889078	0.915527	0.169012	1.12429	0.00220985	0.0178864
RP11-284N8.3	7.0184	0.00958431	0.259008	1.19666	0.00221016	0.0178864
ANKZF1	0.586319	0.571546	-0.233848	0.850364	0.00221428	0.0179088
EIF5B	0.208538	0.814651	0.243533	1.18389	0.00222207	0.0179608
GALK1	0.023506	0.976813	-0.18296	0.880894	0.0022293	0.0180083
FYN	0.0133464	0.986757	-0.139324	0.907944	0.00223072	0.0180088
UBE3D	0.173714	0.842614	0.606385	1.52244	0.00223525	0.0180344
ZNF200	0.32539	0.728423	0.286863	1.21998	0.00224996	0.0181421
DCTN3	1.53271	0.255388	-0.202214	0.869216	0.00225507	0.0181722
GBA	0.961592	0.409879	-0.185309	0.879461	0.00226118	0.0182103
MUM1	1.13087	0.354857	-0.29916	0.812725	0.00226859	0.0182561
PUS7	1.74648	0.215913	0.497341	1.41161	0.00226962	0.0182561
CDC14A	0.242849	0.788153	-0.278183	0.824629	0.00227737	0.0182968
PRKACB	0.145482	0.866107	-0.188696	0.877398	0.00227882	0.0182968
TRAV8-6	2.55029	0.119405	-0.491728	0.711173	0.00227856	0.0182968
MAPK3	1.39749	0.284708	-0.171552	0.887887	0.00229353	0.0183973
NLRP1	4.29125	0.0392733	-0.220398	0.858329	0.0022955	0.0183973
ZDHHC6	0.424303	0.663669	0.233842	1.17596	0.00229548	0.0183973
NUP62	0.498581	0.619436	0.132708	1.09635	0.00229717	0.0183996
MBP	0.18222	0.835682	-0.139835	0.907623	0.00230615	0.0184603
LTBP3	2.0588	0.170327	-0.214781	0.861677	0.0023139	0.0185112
BCL11B	0.370982	0.697701	-0.188324	0.877625	0.00231975	0.0185468
RTP4	1.4286	0.277629	-0.44442	0.73488	0.00232492	0.0185769
TBL2	1.51681	0.258645	0.242381	1.18294	0.00233058	0.0186008
TNRC6B	0.281413	0.759562	-0.252511	0.839434	0.00233071	0.0186008
ST8SIA4	0.379916	0.691859	-0.147824	0.902611	0.0023349	0.018623
NELFA	0.444864	0.651066	0.183339	1.13551	0.00234506	0.0186928
GAL3ST4	0.692546	0.519229	-0.539009	0.688243	0.00234821	0.0187067
ERI1	0.59403	0.567547	0.187537	1.13882	0.0023556	0.0187543
DYRK1B	0.476792	0.632045	-0.434521	0.739939	0.00235836	0.018765
MYO1B	0.509217	0.613388	0.607707	1.52383	0.0023673	0.0188248
SETD1B	0.96999	0.406925	0.359549	1.28303	0.0023825	0.0189343
COPS7A	0.639441	0.544651	-0.171586	0.887866	0.00240086	0.0190688
ACVR1B	0.979072	0.403758	0.281685	1.21561	0.00240524	0.0190921
HIATL1	3.59835	0.059666	0.158513	1.11614	0.00241632	0.0191686
HSP90AA4P	0.583152	0.573197	0.434081	1.35105	0.00244298	0.0193685
NOL11	0.0240215	0.976312	0.210964	1.15746	0.00244575	0.0193789
TRAV21	1.22325	0.328481	-0.347789	0.785788	0.00244901	0.0193931
PMM2	1.51733	0.258539	0.325726	1.25329	0.0024546	0.0194258
RP5-1028K7.2	1.84991	0.199397	-0.627281	0.647395	0.00247172	0.0195496
SLC15A3	0.924172	0.423351	-0.28529	0.820577	0.00248193	0.0196186
GPX4	1.23913	0.324184	-0.193624	0.874407	0.00248502	0.0196313
CANX	1.61438	0.239386	0.101442	1.07284	0.00249812	0.0197198
SMAD7	0.279331	0.761075	-0.280363	0.823384	0.00249926	0.0197198
TGFBR1	0.978784	0.403858	-0.234596	0.849923	0.00250068	0.0197198
KLHDC3	1.60432	0.241293	-0.165013	0.89192	0.00253784	0.0200009
FTLP2	4.29524	0.0391822	-0.311309	0.80591	0.00254469	0.020043
FBXO21	1.02461	0.388307	0.213224	1.15928	0.00254994	0.0200725
ARAP3	0.19162	0.828098	-0.553738	0.681253	0.00255774	0.0201219
PDE7B	0.182637	0.835343	-0.982036	0.506265	0.00256087	0.0201346
SLC2A4RG	6.02063	0.0154648	-0.194729	0.873737	0.00256306	0.0201399
OCEL1	0.761154	0.488408	-0.373817	0.771738	0.00257768	0.0202428
SLC25A11	0.460938	0.641407	-0.137607	0.909025	0.00260116	0.020415
DDX51	1.48617	0.265063	0.255696	1.19391	0.0026085	0.0204381
ILF3	0.612331	0.558187	0.092541	1.06625	0.00260696	0.0204381
SNHG14	3.97298	0.0474195	0.260479	1.19788	0.00260872	0.0204381
ZBTB18	1.54627	0.252647	-0.258225	0.836116	0.00261145	0.0204474
BATF2	0.173337	0.842922	0.865223	1.82162	0.0026198	0.0205007
VAT1	1.02297	0.388851	-0.169043	0.889433	0.00262662	0.0205419
NFYA	0.357453	0.706657	0.209056	1.15593	0.0026343	0.0205898
C9orf9	2.12279	0.162434	-0.57751	0.67012	0.00264879	0.0206908
PCYOX1	0.305883	0.742048	-0.25669	0.837006	0.00265099	0.0206959
FIP1L1	0.480194	0.630057	0.265094	1.20171	0.00265511	0.0207036
FOSL2	1.06171	0.376227	0.22735	1.17068	0.00265511	0.0207036
CTDSPL2	0.410133	0.67252	0.203184	1.15124	0.0026602	0.0207311
SNX3	0.989744	0.400074	-0.102389	0.931489	0.00266218	0.0207343
CDT1	0.0884819	0.915911	-0.182459	0.8812	0.00266536	0.020741
USP1	2.12326	0.162377	0.121654	1.08798	0.00266616	0.020741
UBE2H	1.79141	0.208551	-0.206005	0.866935	0.00267348	0.0207857
AC115617.2	4.02539	0.0459515	0.307083	1.2372	0.00267618	0.0207945
NUP153	0.963324	0.409268	0.182401	1.13477	0.00269842	0.020955
C9orf85	1.84272	0.200497	-0.335644	0.79243	0.00270103	0.020963
NAPA	0.0455298	0.955655	-0.145838	0.903854	0.00270779	0.0210032
TMEM263	0.363216	0.702826	0.18062	1.13337	0.00272572	0.0211299
PRPF3	1.29552	0.309435	0.219875	1.16463	0.00274762	0.0212872
ING4	1.55151	0.251596	-0.395817	0.760059	0.0027576	0.0213521
TBL1XR1	0.177298	0.839684	-0.160978	0.894418	0.00275924	0.0213523
FRAT2	0.242952	0.788075	-0.239122	0.847261	0.0027761	0.0214702
TMX4	0.0921673	0.912592	-0.150482	0.900949	0.00277797	0.0214722
ASB6	1.57686	0.246588	0.205141	1.1528	0.00278186	0.0214897
FAM3C2	0.406481	0.674824	0.452593	1.3685	0.00278743	0.0215202
ANXA2R	1.44921	0.273053	-0.363774	0.777129	0.00279032	0.02153
MSC	3.87176	0.0504127	-0.324747	0.798438	0.00279689	0.0215681
NEK9	0.285128	0.756872	-0.147851	0.902594	0.00279868	0.0215694
XCL1	5.92037	0.0162618	-0.392344	0.76189	0.00283434	0.0218315
ZNF831	0.0788063	0.924693	-0.31405	0.80438	0.00283684	0.0218381
STAU1	0.81597	0.465309	0.178275	1.13153	0.00284042	0.0218529
ASMTL	0.0162824	0.983871	-0.175391	0.885527	0.0028691	0.0220608
SOCS4	4.58773	0.0331201	0.239726	1.18077	0.00288142	0.0221427
GPATCH4	1.75646	0.214253	0.318972	1.24744	0.0028838	0.0221481
IGHA1	2.91865	0.0927068	-0.266964	0.831067	0.00289589	0.0222281
ZNRF2	0.905216	0.430372	-0.223577	0.856439	0.00289963	0.0222439
APOBEC3H	4.5185	0.0344496	-0.28709	0.819554	0.00291259	0.0223304
CLEC16A	0.158464	0.855211	0.206426	1.15383	0.00291489	0.0223351
RAB38	2.08392	0.167177	-0.466903	0.723516	0.0029244	0.0223951
ATP13A2	1.66603	0.229872	-0.178382	0.883694	0.00294502	0.0225218
LRPPRC	3.09708	0.0823183	0.115515	1.08336	0.00294713	0.0225218
MFAP1	0.275344	0.76398	0.16779	1.12334	0.00294775	0.0225218
PDIA4	0.998209	0.397179	0.143129	1.1043	0.00294422	0.0225218
SNHG15	1.91108	0.190324	0.307076	1.2372	0.00296149	0.0226138
FTSJ1	0.159592	0.854271	0.196114	1.14561	0.00296587	0.0226342
ZW10	0.0374409	0.963363	0.214336	1.16017	0.00298919	0.022799
LAPTM4B	1.26408	0.317557	0.312286	1.24167	0.00299104	0.0228
PDCD7	0.733462	0.500584	0.130318	1.09453	0.00299359	0.0228063
LSM12P1	4.8118	0.0292092	0.324585	1.2523	0.00300105	0.02285
CBR1	0.557041	0.58703	-0.188968	0.877233	0.00300337	0.0228546
SENP5	1.16678	0.344321	0.179925	1.13282	0.00300635	0.0228642
GCN1	3.6945	0.0562025	0.137082	1.09968	0.00301106	0.0228868
ERGIC2	0.402142	0.677572	0.180598	1.13335	0.00301471	0.0229014
SLC35F5	1.00234	0.395774	0.268671	1.2047	0.0030205	0.0229323
RC3H1	0.527909	0.602925	0.200492	1.14909	0.00303016	0.0229925
TMIGD2	0.208255	0.814873	-0.256715	0.836991	0.00303533	0.0230185
SELO	9.16777	0.00383157	-0.235549	0.849362	0.00305098	0.023124
CYP4F22	5.04329	0.0257227	-0.667026	0.629804	0.00305748	0.02316
NLRC3	0.913351	0.427342	-0.288718	0.818629	0.00306479	0.0232021
CPSF7	1.01247	0.392357	0.165903	1.12187	0.00306707	0.0232061
TMEM59	1.20522	0.333444	-0.132607	0.912181	0.00307312	0.0232386
SLC29A1	2.19106	0.154478	0.209765	1.1565	0.00307844	0.0232656
DCXR	0.798243	0.472637	-0.195674	0.873165	0.00309348	0.023359
IGHM	1.9244	0.188412	-0.13147	0.912901	0.00309541	0.023359
PAPOLG	0.288099	0.754729	0.225606	1.16927	0.00309609	0.023359
IFI6	1.37557	0.289825	-0.184708	0.879827	0.00310014	0.0233762
MBLAC1	1.31874	0.30359	-0.592467	0.663208	0.00310283	0.0233833
ANAPC7	0.0796846	0.923892	0.155714	1.11397	0.00311063	0.0234287
IL5	0.268728	0.768831	0.903929	1.87116	0.00313556	0.023603
PPP1R13L	0.653155	0.53795	-0.564717	0.676088	0.0031374	0.0236035
ATAD1	2.89681	0.0940809	0.203497	1.15149	0.00316702	0.0238128
PLEKHB2	0.667094	0.531237	0.145486	1.1061	0.00317194	0.0238363
ADAP1	1.34124	0.298051	-0.428965	0.742794	0.00318658	0.0239057
HSP90AA5P	1.18622	0.338769	0.506422	1.42052	0.00318512	0.0239057
TNFRSF1A	0.634048	0.547313	-0.149861	0.901337	0.00318367	0.0239057
FICD	0.0826278	0.921213	0.487388	1.4019	0.00319045	0.0239212
PCBP1	0.360242	0.704799	0.0685341	1.04865	0.00320132	0.0239755
ZNF207	1.96894	0.182181	0.152191	1.11126	0.00320094	0.0239755
TRIM69	0.673887	0.528	-0.17065	0.888442	0.00320925	0.0240213
METTL1	0.168995	0.846489	0.455797	1.37154	0.00321226	0.0240303
NFKBIZ	0.0946932	0.910325	0.407938	1.32679	0.00321916	0.0240684
LINC00891	0.809856	0.467821	-0.831021	0.562131	0.00322957	0.0241326
TES	0.105048	0.9011	-0.100496	0.932712	0.00323561	0.0241641
FAM57A	3.39002	0.0680628	0.414271	1.33262	0.00323818	0.0241697
SLC12A4	1.54593	0.252715	-0.304305	0.809832	0.00324155	0.0241812
HCP5	0.59362	0.567759	-0.155685	0.897706	0.00324896	0.0242229
TMBIM6	1.44008	0.275069	-0.0793735	0.946469	0.00325081	0.024223
RP11-51F16.1	0.743769	0.496011	-0.344172	0.78776	0.00325556	0.0242313
SPAG1	0.787805	0.477014	0.399421	1.31898	0.00325558	0.0242313
FASN	1.70586	0.222834	0.215493	1.1611	0.00327433	0.0243572
ATP6V0A1	2.35083	0.137572	-0.388129	0.76412	0.00328203	0.0244008
ISG15	2.91656	0.0928375	-0.209102	0.865076	0.00329915	0.0245143
PDF	1.28244	0.312784	0.462778	1.37819	0.00331398	0.0246107
STARD10	0.760106	0.488862	-0.349921	0.784627	0.00331766	0.0246243
PTCD3	0.738986	0.498127	0.159722	1.11707	0.00332675	0.0246779
C12orf57	0.518967	0.607904	-0.197515	0.872052	0.00333076	0.0246938
IFI44L	2.67732	0.109294	-0.177692	0.884116	0.00333498	0.0247113
CHAC2	0.162953	0.85148	0.309299	1.23911	0.00334097	0.0247356
ST3GAL1	1.77071	0.211906	-0.135237	0.91052	0.00334199	0.0247356
ATG9A	1.60032	0.242056	-0.201673	0.869542	0.00335113	0.0247894
PTGDR2	2.50518	0.123256	-0.752244	0.593679	0.00336636	0.0248882
SQLE	0.570923	0.579628	0.200114	1.14879	0.00338028	0.0249771
BCL7C	0.153401	0.859441	-0.193061	0.874748	0.00338794	0.0250198
GTPBP2	2.44823	0.128325	-0.175381	0.885533	0.00339288	0.0250423
BCL2A1	3.49007	0.0638692	-0.374794	0.771216	0.00339754	0.0250627
CD3D	1.05463	0.378495	-0.193995	0.874182	0.0034005	0.0250707
MT1E	1.41916	0.279755	-0.260586	0.834749	0.00340317	0.0250764
PRPF38B	0.66144	0.533948	0.134684	1.09785	0.00341727	0.0251663
BCL2	0.0410121	0.959951	-0.263943	0.832809	0.00343214	0.0252618
ZBTB22	0.182235	0.835669	-0.266511	0.831328	0.00343637	0.0252789
MIR3648	1.5586	0.250184	-0.370591	0.773465	0.00344096	0.0252986
PPP1CA	2.65401	0.111071	-0.134796	0.910799	0.00344903	0.0253439
PAK1IP1	0.182808	0.835205	0.298403	1.22978	0.00345689	0.0253876
ACP5	0.150597	0.861795	-0.198594	0.871399	0.00346827	0.0254288
FTL	1.62638	0.237135	-0.154446	0.898477	0.00346459	0.0254288
MID1IP1	0.013603	0.986504	-0.116024	0.922727	0.00346799	0.0254288
HNRNPD	0.370422	0.698069	0.0978654	1.07019	0.00347456	0.0254479
HNRNPF	1.98807	0.179579	0.101632	1.07299	0.0034747	0.0254479
FAM175A	0.0246899	0.975662	-0.302429	0.810886	0.00347988	0.0254717
CAPNS1	0.333453	0.722877	-0.124107	0.917572	0.00348438	0.0254906
WDR92	0.146029	0.865645	-0.466474	0.723731	0.00349871	0.0255813
SRSF5	0.451237	0.647216	0.159858	1.11718	0.00351434	0.0256814
EEA1	0.377144	0.693666	0.269702	1.20556	0.00351957	0.0257054
FAM64A	0.55603	0.587573	-0.379592	0.768655	0.00353943	0.0258253
ITSN2	0.282684	0.758641	0.167133	1.12283	0.00354183	0.0258253
MRPL50	0.613487	0.557602	0.22356	1.16761	0.00354069	0.0258253
IRF8	0.596778	0.56613	0.217895	1.16304	0.00356824	0.0259491
LIMS3	0.736105	0.499407	0.449677	1.36573	0.00356529	0.0259491
SDCBP	0.87416	0.44217	-0.167418	0.890435	0.00356535	0.0259491
SSTR3	0.0841638	0.919818	-0.303486	0.810292	0.00356154	0.0259491
TJP2	1.25973	0.318702	-0.30279	0.810683	0.00356859	0.0259491
SRGAP3	1.60214	0.241709	-0.801359	0.573808	0.00357135	0.025955
NAP1L1	1.32742	0.30144	-0.118583	0.921092	0.00358987	0.0260752
DNAJA3	0.678307	0.525907	0.139895	1.10183	0.00362504	0.0263163
PPP1R2P3	1.40474	0.283041	-0.401031	0.757317	0.00363048	0.0263413
INSIG1	0.692737	0.519141	-0.165107	0.891862	0.00363329	0.0263473
P2RX5-TAX1BP3	0.431887	0.658987	0.582246	1.49718	0.00364882	0.0264455
ZCCHC14	3.61421	0.059078	0.475842	1.39073	0.00366571	0.0265533
SF3B1	1.18074	0.340324	0.140952	1.10263	0.00366964	0.0265673
RPS6KA3	2.28908	0.143836	0.183232	1.13543	0.00367327	0.0265791
SNHG17	0.0364236	0.964338	0.281092	1.21511	0.00367843	0.0266019
AC027612.6	0.352856	0.709731	-0.294091	0.815586	0.00369084	0.0266714
TMX2	1.48904	0.264455	0.175443	1.12931	0.00369207	0.0266714
CDAN1	0.152203	0.860446	-0.277135	0.825228	0.0037091	0.0267653
LMAN2L	0.430762	0.659679	-0.304218	0.809881	0.00370855	0.0267653
NOMO2	1.31708	0.304004	0.147256	1.10746	0.00371946	0.0268254
NOSIP	3.01234	0.0870729	-0.229268	0.853067	0.00372728	0.0268672
COMMD4	1.83646	0.201459	-0.186055	0.879006	0.00374739	0.0269975
SERBP1P1	1.70232	0.223449	0.24734	1.18702	0.00375402	0.0270305
CDC45	0.511237	0.612247	0.171198	1.12599	0.00375709	0.027038
PPP4R2	1.40534	0.282904	0.16092	1.118	0.00376632	0.027075
TRAV2	1.38482	0.287652	-0.409063	0.753113	0.00376538	0.027075
STX10	0.565705	0.582397	-0.207048	0.866308	0.00377833	0.0271467
GDI1	0.0545043	0.947188	0.154719	1.1132	0.00378342	0.0271685
KLRD1	2.34023	0.138625	0.224691	1.16853	0.00382283	0.0274366
BBC3	0.129431	0.879806	-0.284136	0.821233	0.00382729	0.0274537
TRMT6	1.70982	0.222148	0.289222	1.22198	0.00383958	0.0275271
COMMD8	6.24473	0.0138424	-0.222957	0.856808	0.00385097	0.0275937
REXO1	0.239866	0.790416	0.239018	1.18019	0.00389533	0.0278965
HLA-C	0.734487	0.500127	-0.102859	0.931186	0.00390038	0.0279025
KLHL5	1.18853	0.338118	0.295195	1.22705	0.00390021	0.0279025
ULK1	0.199078	0.822139	-0.1937	0.87436	0.00390785	0.0279409
BTBD1	0.6985	0.516466	0.159884	1.1172	0.00391249	0.027959
UBL7	4.1622	0.0423623	-0.155864	0.897595	0.00392523	0.028035
MYO5A	0.262416	0.773492	0.251985	1.19084	0.00392804	0.0280399
BRK1	3.47848	0.0643393	-0.145943	0.903788	0.00395251	0.0281994
BCAS4	1.37174	0.290728	-0.164165	0.892445	0.0039612	0.0282462
GALNT6	0.0386914	0.962167	-0.430933	0.741782	0.00396773	0.0282654
SRP72	0.638391	0.545168	0.123652	1.08949	0.00396815	0.0282654
MTO1	0.379581	0.692077	0.194988	1.14471	0.00397362	0.0282891
TRIP12	0.744475	0.4957	0.175648	1.12947	0.0039759	0.0282901
PLEKHO2	0.520501	0.607046	-0.153508	0.899062	0.00400148	0.0284569
GTF2H2B	0.188265	0.830796	0.208432	1.15543	0.00400482	0.0284653
CBX7	0.740968	0.497249	-0.237419	0.848261	0.00400814	0.0284737
LTA	0.0485882	0.95276	0.187255	1.1386	0.00401579	0.0285128
PRPF40A	0.641705	0.543538	0.136875	1.09952	0.00402458	0.0285598
HM13	0.0611953	0.940931	0.137131	1.09972	0.00403701	0.0286327
ADCK4	0.610931	0.558897	-0.269357	0.829689	0.00405552	0.0287486
ZNF786	0.440077	0.653975	0.335782	1.26206	0.00405796	0.0287505
COG2	1.92918	0.187732	0.183042	1.13527	0.00408643	0.0289368
SAC3D1	0.357464	0.706649	-0.246002	0.84323	0.00409159	0.0289579
TECR	0.271855	0.766534	-0.151545	0.900286	0.0041065	0.0290479
EXOSC9	0.092273	0.912497	0.149922	1.10951	0.00412045	0.0291155
FBXO28	3.32321	0.0710421	0.190681	1.1413	0.0041201	0.0291155
NRROS	0.150054	0.862251	0.219242	1.16412	0.00412596	0.0291314
PXN	9.27875	0.00366759	0.150748	1.11014	0.0041271	0.0291314
GIMAP6	6.18092	0.0142833	0.10501	1.0755	0.00414582	0.029248
HMGA1	1.07298	0.372643	-0.0830722	0.944045	0.00416723	0.0293834
RAB18	1.68134	0.227135	0.170539	1.12548	0.00417804	0.0294439
RP11-43F13.3	0.623821	0.552403	-0.729211	0.603234	0.00418044	0.0294452
MGAT4A	1.41136	0.281526	-0.189086	0.877162	0.00418473	0.0294598
PRC1	0.767823	0.485527	0.175781	1.12958	0.00419041	0.0294841
FASTKD1	2.14329	0.159996	0.255621	1.19385	0.00419321	0.0294881
RPF1	1.61867	0.238579	0.169251	1.12447	0.00421191	0.0296039
CMAHP	3.27521	0.0732765	0.273751	1.20895	0.00422138	0.0296548
UBAP2L	1.00371	0.395311	0.20053	1.14912	0.00422764	0.0296831
ATR	0.281493	0.759504	0.170337	1.12532	0.00423798	0.0297399
ADAT2	0.826633	0.460965	0.408219	1.32705	0.00424691	0.0297758
PLXNC1	0.572384	0.578855	-0.364403	0.77679	0.00424759	0.0297758
KDSR	4.04046	0.0455393	0.152948	1.11184	0.0042537	0.0298029
TRIM37	0.121538	0.886634	0.227014	1.17041	0.00426475	0.0298645
PLCL1	1.12605	0.356299	0.446283	1.36252	0.00427136	0.029895
BDH1	0.484907	0.627314	0.153292	1.1121	0.0042903	0.0300117
PCNX	1.46691	0.269193	0.220035	1.16476	0.00432906	0.0302669
UBA2	1.86424	0.197227	0.110563	1.07965	0.00433437	0.030288
STK17B	0.119802	0.888144	-0.118994	0.920829	0.00434896	0.030374
C3orf58	0.806376	0.469258	0.26533	1.20191	0.00436973	0.030503
HSPA4	0.054012	0.94765	0.163979	1.12037	0.00438216	0.0305736
SFI1	0.245971	0.785792	-0.245876	0.843303	0.00440826	0.0307395
C1orf43	0.621684	0.553473	0.120465	1.08709	0.00441992	0.0307896
CYTH3	0.171172	0.844698	-0.424134	0.745286	0.00442241	0.0307896
PRPF4B	0.0552465	0.946491	0.179403	1.13242	0.0044201	0.0307896
MTUS1	0.419501	0.666653	-0.669438	0.628752	0.00442484	0.0307904
ZNF530	0.214814	0.809727	0.340131	1.26587	0.00443229	0.030826
WHAMMP2	0.0756926	0.92754	-0.475285	0.719325	0.00443995	0.0308631
ARHGAP1	3.16467	0.078742	-0.152904	0.899438	0.0044535	0.0309159
RP3-395M20.8	3.61387	0.0590905	-0.455374	0.729321	0.00445454	0.0309159
TUBA4B	0.179929	0.837542	-0.336185	0.792133	0.00445059	0.0309159
GNPDA1	0.925826	0.422744	0.203426	1.15143	0.00446837	0.030962
PER2	0.228327	0.799243	0.456488	1.3722	0.00446931	0.030962
PROCR	0.499616	0.618844	-0.664618	0.630856	0.00446924	0.030962
TRPM2	0.13322	0.876549	-0.521125	0.696828	0.00447052	0.030962
AAK1	0.635055	0.546815	-0.228658	0.853428	0.00448345	0.0310353
TPGS2	1.90315	0.191473	-0.115617	0.922987	0.00449343	0.0310882
MAP4K4	0.23528	0.793911	0.128467	1.09313	0.00449907	0.0311109
RP13-580F15.2	0.106276	0.900014	-0.716497	0.608573	0.00452275	0.0312583
NUDT15	2.15288	0.158869	0.270333	1.20609	0.0045382	0.0313488
CTNNBIP1	0.744231	0.495807	-0.237354	0.8483	0.00454872	0.0314051
COIL	0.14051	0.870324	0.226847	1.17027	0.00455684	0.0314448
PARD6A	2.4331	0.129713	-0.291123	0.817266	0.00458268	0.0316067
DCBLD1	1.2871	0.311588	-0.391123	0.762536	0.00459611	0.0316828
GIMAP5	1.82061	0.203922	0.318075	1.24667	0.00460131	0.0317022
RILPL2	1.30295	0.307552	-0.197905	0.871815	0.00464749	0.0320037
CD99L2	2.03476	0.173408	-0.130331	0.913622	0.00466693	0.0321209
LTB	2.36468	0.136211	-0.181095	0.882033	0.00467571	0.0321313
RNPS1	0.807836	0.468655	0.141981	1.10342	0.00467204	0.0321313
SUZ12	0.792037	0.475234	0.13453	1.09773	0.00467493	0.0321313
STK40	0.252989	0.780515	-0.136435	0.909765	0.00469108	0.0321997
ZBED1	3.02338	0.0864353	0.122236	1.08842	0.00469111	0.0321997
ZNF598	0.0661632	0.936317	0.156901	1.11489	0.00469295	0.0321997
LINC00094	0.692538	0.519233	-0.223732	0.856348	0.00471926	0.0323467
TRMT61A	0.881812	0.439229	0.590206	1.50546	0.00471726	0.0323467
SLC39A10	0.593962	0.567582	0.407913	1.32677	0.00473337	0.0324267
TMEM184B	0.511901	0.611872	-0.176796	0.884665	0.00475499	0.0325579
MAP4K1	0.0981437	0.907239	-0.132941	0.911971	0.0047644	0.0325894
SF3B4	1.80598	0.206226	0.120077	1.08679	0.00476451	0.0325894
PEX6	1.2763	0.314371	-0.210334	0.864337	0.00478636	0.032722
LIX1L	0.190079	0.829336	-0.153108	0.899311	0.00479083	0.0327357
CORO1A	1.43933	0.275235	-0.120846	0.919649	0.00479781	0.0327665
SNTA1	1.94768	0.185124	-0.258282	0.836083	0.00480472	0.0327968
NCAPD2	0.105661	0.900557	-0.130735	0.913366	0.00481749	0.032867
SEC24B	2.048	0.171704	0.179965	1.13286	0.00482035	0.0328697
C3orf18	0.608844	0.559957	-0.335094	0.792732	0.00484411	0.0330147
THOC2	0.678855	0.525649	0.179599	1.13257	0.00486134	0.0331151
SEC24A	1.73937	0.217106	0.187167	1.13853	0.00490894	0.033405
TRAF3	0.677448	0.526313	-0.12233	0.918703	0.00490774	0.033405
HNRNPDL	0.0192461	0.980968	0.132715	1.09636	0.00491275	0.0334138
NAA30	0.0358757	0.964863	0.141949	1.10339	0.00493018	0.0335151
CNPPD1	1.21226	0.331496	-0.157217	0.896753	0.00495452	0.0336596
UBP1	0.718522	0.5073	0.199945	1.14865	0.00495651	0.0336596
CREBRF	0.0556067	0.946153	-0.28964	0.818106	0.00496074	0.0336693
SAYSD1	0.893727	0.434693	-0.216598	0.860592	0.00496303	0.0336693
POLR3E	1.4001	0.284107	0.178548	1.13174	0.00497226	0.0337147
PLCD4	4.30156	0.0390382	0.658588	1.57854	0.00498078	0.0337552
IL13RA1	2.13259	0.161262	-0.350428	0.784352	0.00500422	0.0338968
TSPAN33	0.362865	0.703058	0.213427	1.15944	0.00501799	0.0339726
MGA	1.09178	0.366754	0.288157	1.22108	0.00503434	0.0340486
TCP11L2	1.51	0.260056	-0.56151	0.677593	0.00503199	0.0340486
PTCH1	1.6112	0.239988	-0.591278	0.663755	0.00504983	0.0341359
SLC19A2	0.207927	0.815132	0.396074	1.31592	0.0050559	0.0341595
SEC24C	1.02925	0.386772	0.134426	1.09766	0.00506052	0.0341733
METTL16	0.342637	0.716619	0.189181	1.14012	0.00506366	0.0341771
TK2	1.40198	0.283675	-0.281657	0.822646	0.00507815	0.0342571
USP38	1.96129	0.183235	0.217864	1.16301	0.00508068	0.0342571
NSFL1C	0.346874	0.713754	0.144186	1.10511	0.0050918	0.0343146
TMX3	1.29207	0.310316	0.173426	1.12773	0.00509965	0.0343501
CFH	0.107133	0.899255	0.744586	1.67549	0.00511673	0.0344476
RP11-343N15.5	0.134071	0.87582	-0.361423	0.778396	0.00512053	0.0344557
HLA-G	1.38266	0.288158	-0.184422	0.880002	0.00512834	0.0344908
HIST1H3H	0.626469	0.55108	-0.791286	0.577829	0.00513213	0.0344988
TCTN3	0.0474024	0.953881	0.168719	1.12406	0.00515987	0.0346677
RRAS2	1.72081	0.220258	0.255141	1.19345	0.00516457	0.0346765
SLC41A3	0.386153	0.687815	-0.217282	0.860184	0.00516642	0.0346765
CPQ	0.328043	0.726592	-0.338042	0.791114	0.00517064	0.0346872
APBA3	0.444956	0.65101	-0.217695	0.859938	0.0051789	0.0346916
MAP2K2	1.05868	0.377195	-0.119443	0.920543	0.00517822	0.0346916
SF3A3	2.62663	0.113204	0.125265	1.09071	0.00517913	0.0346916
VAMP5	0.134716	0.875267	-0.202173	0.869241	0.00518391	0.034706
UBE2N	0.69636	0.517458	0.127459	1.09237	0.00520805	0.0348501
VIMP	0.656575	0.536294	0.252083	1.19093	0.00521599	0.0348855
CCDC107	0.556395	0.587377	-0.392069	0.762036	0.00527096	0.0352354
DTNB	0.888803	0.436561	-0.288073	0.818995	0.00528546	0.0353146
EIF4EP2	0.167445	0.847765	0.339543	1.26536	0.00530654	0.0354197
KPNA3	0.313299	0.736834	0.206719	1.15406	0.00530492	0.0354197
MGAT3	0.343538	0.716008	-0.362103	0.77803	0.00532878	0.0355323
POMT1	4.15933	0.0424343	-0.203964	0.868162	0.00532737	0.0355323
MFN1	4.57749	0.0333128	0.172649	1.12713	0.0053332	0.0355439
POLR1C	0.261204	0.774391	0.243614	1.18395	0.00535631	0.03568
LCMT1	0.11212	0.894862	-0.196683	0.872554	0.00535901	0.0356801
MAP3K9	2.11143	0.163803	0.276187	1.21099	0.0053659	0.035708
C6orf1	0.436461	0.656183	-0.246427	0.842982	0.00537401	0.0357261
GZMH	1.79413	0.208113	0.252113	1.19095	0.005374	0.0357261
ZADH2	0.391384	0.684444	-0.218498	0.85946	0.00538562	0.0357758
ZNF146	1.905	0.191203	0.194749	1.14453	0.00538688	0.0357758
STK17A	0.853222	0.450338	-0.144739	0.904543	0.0053935	0.0358019
YIPF3	0.437372	0.655625	-0.134873	0.91075	0.00542574	0.0359978
POLR3GL	1.67467	0.228323	-0.209964	0.864559	0.00543635	0.0360501
[truncated: 22,792 more rows]

## Sheet: Table S11. Fun_Enrich TYK2 geno
	Num_identified_fun_genes	Num_Fun_genes	Enrichment p	Enrichment FDR	Enrichment FC	Genes		Table S11. Functional enrichment for genes manifesting an effect of TYK2 genotype (ANOVA p ≤ 0.05) after 4 hr of IL-12 treatment
ENDOSOME_TO_LYSOSOME_TRANSPORT	4	27	3.89932e-05	0.0146224	17.4112	FAM160A2; SNX27; SORT1; VIPAS39
LYSOSOMAL_TRANSPORT	4	38	0.000155232	0.0291061	12.3711	FAM160A2; SNX27; SORT1; VIPAS39
VACUOLAR_TRANSPORT	4	43	0.000253109	0.0316386	10.9326	FAM160A2; SNX27; SORT1; VIPAS39
ENDOSOMAL_TRANSPORT	6	141	0.000743609	0.0697133	5.00108	FAM109A; FAM160A2; SNX27; SORT1; VIPAS39; WAS
LYMPHOCYTE_ACTIVATION	8	259	0.00101203	0.0759021	3.63013	FKBP1A; HDAC4; IL2; MICB; SKAP2; WAS; XRCC4; ZBTB32
REGULATION_OF_TOR_SIGNALING_CASCADE	3	34	0.00157731	0.0930785	10.3699	PRKAA1; RRAGB; TBC1D7
T_CELL_ACTIVATION	6	166	0.00173747	0.0930785	4.24791	FKBP1A; IL2; MICB; WAS; XRCC4; ZBTB32
TELOMERE_MAINTENANCE	4	78	0.0024525	0.114961	6.02694	PARP1; POLE2; TNKS1BP1; HIST1H2AC
ORGANELLE_SUBCOMPARTMENT	4	81	0.0028174	0.116372	5.80372	FKBP1A; HID1; SORT1; ST3GAL2
LEUKOCYTE_ACTIVATION	8	314	0.00340479	0.116372	2.99428	FKBP1A; HDAC4; IL2; MICB; SKAP2; WAS; XRCC4; ZBTB32
RESPONSE_TO_TEMPERATURE_STIMULUS	4	87	0.00365645	0.116372	5.40347	ASIC3; CASP8; MICB; PRKAA1
REGULATION_OF_SYNAPTIC_TRANSMISSION	5	139	0.00393196	0.116372	4.22753	HRAS; KCNMB4; MAPK8IP2; NSMF; UTS2
ANATOMICAL_STRUCTURE_HOMEOSTASIS	5	141	0.0041807	0.116372	4.16757	HNF1A; PARP1; POLE2; PTHLH; TNKS1BP1
HEXOSE_TRANSPORT	3	53	0.00569265	0.116372	6.65238	HNF1A; NUP37; SORT1
GLUCOSE_TRANSPORT	3	53	0.00569265	0.116372	6.65238	HNF1A; NUP37; SORT1
MONOSACCHARIDE_TRANSPORT	3	55	0.00632059	0.116372	6.41048	HNF1A; NUP37; SORT1
TRANSMEMBRANE_RECEPTOR_PROTEIN_SERINE_THREONINE_KINASE_SIGNALING_PATHWAY	5	156	0.00641969	0.116372	3.76684	E2F4; FKBP1A; HNF1A; PARD3; PARP1
REGULATION_OF_TRANSMISSION_OF_NERVE_IMPULSE	5	156	0.00641969	0.116372	3.76684	HRAS; KCNMB4; MAPK8IP2; NSMF; UTS2
PROTEIN_MATURATION	4	102	0.0064686	0.116372	4.60884	ASPRV1; FKBP1A; PARP1; PTHLH
TELOMERE_ORGANIZATION	3	58	0.00733835	0.116372	6.0789	PARP1; POLE2; TNKS1BP1
CELLULAR_RESPONSE_TO_ORGANIC_NITROGEN	7	288	0.00736866	0.116372	2.85652	HRAS; NSMF; PARP1; PRKAA1; PRKAR1B; PXN; RRAGB
RESPONSE_TO_OXIDATIVE_STRESS	6	224	0.0076311	0.116372	3.148	HNF1A; MARK2; MICB; PRKAA1; PXN; STX3
REGULATION_OF_DENDRITE_DEVELOPMENT	3	59	0.00769818	0.116372	5.97587	IL2; NGEF; NSMF
REGULATION_OF_NEUROLOGICAL_SYSTEM_PROCESS	5	163	0.00771083	0.116372	3.60507	HRAS; KCNMB4; MAPK8IP2; NSMF; UTS2
NUCLEAR_ENVELOPE	7	292	0.00792692	0.116372	2.81739	GMCL1; NOC4L; NSMF; NUP37; PARP1; SORT1; TMEM176B
PROTEIN_HETEROOLIGOMERIZATION	3	60	0.00806843	0.116372	5.87627	CASP8; HRAS; PRKAA1
CELL_CORTEX	5	173	0.0098569	0.13327	3.39669	MARK2; NRBP1; NSMF; PARD3; PXN
TRANSFORMING_GROWTH_FACTOR_BETA_RECEPTOR_SIGNALING_PATHWAY	4	116	0.0101491	0.13327	4.0526	E2F4; FKBP1A; PARD3; PARP1
INSULIN_SIGNALING_PATHWAY	4	117	0.0104549	0.13327	4.01796	MKNK2; HRAS; PRKAA1; PRKAR1B
RESPONSE_TO_GROWTH_FACTOR_STIMULUS	9	458	0.0109465	0.13327	2.30945	E2F4; FKBP1A; HRAS; NGEF; PARD3; PARP1; PRKAR1B; SORT1; TBC1D7
CELLULAR_RESPONSE_TO_NITROGEN_COMPOUND	7	311	0.011017	0.13327	2.64527	HRAS; NSMF; PARP1; PRKAA1; PRKAR1B; PXN; RRAGB
KINASE_REGULATOR_ACTIVITY	4	122	0.0120744	0.141497	3.85329	IL2; MAPK8IP2; PRKAR1B; ROPN1L
COGNITION	4	127	0.0138488	0.149998	3.70159	HRAS; MAPK8IP2; PRKAR1B; TTC8
POSITIVE_REGULATION_OF_PROTEIN_UBIQUITINATION	4	128	0.0142227	0.149998	3.67267	FKBP1A; PAXIP1; PSMF1; TBC1D7
CARBOHYDRATE_TRANSPORT	3	74	0.0143843	0.149998	4.76454	HNF1A; NUP37; SORT1
CELLULAR_PROTEIN_COMPLEX_ASSEMBLY	5	190	0.0143998	0.149998	3.09277	FKBP1A; MAPK8IP2; PSMG1; PXN; WAS
GOLGI_CISTERNA	3	78	0.0165896	0.167464	4.52021	HID1; SORT1; ST3GAL2
RESPONSE_TO_ACID	3	80	0.0177608	0.167464	4.4072	ASIC3; NSMF; RRAGB
REGULATION_OF_SYSTEM_PROCESS	7	345	0.0186135	0.167464	2.38457	HDAC4; HRAS; IL2; KCNMB4; MAPK8IP2; NSMF; UTS2
ACTIVATION_OF_PROTEIN_KINASE_ACTIVITY	5	203	0.0187081	0.167464	2.89471	CARD14; HRAS; PRKAA1; PRKAR1B; PXN
GROWTH_CONE	3	82	0.018978	0.167464	4.29971	NGEF; PARD3; STX3
CELLULAR_RESPONSE_TO_TRANSFORMING_GROWTH_FACTOR_BETA_STIMULUS	4	140	0.0192217	0.167464	3.35787	E2F4; FKBP1A; PARD3; PARP1
NUCLEAR_MATRIX	3	83	0.0196039	0.167464	4.24791	GMCL1; NSMF; PAXIP1
RESPONSE_TO_TRANSFORMING_GROWTH_FACTOR_BETA_STIMULUS	4	141	0.0196819	0.167464	3.33405	E2F4; FKBP1A; PARD3; PARP1
TISSUE_MORPHOGENESIS	7	351	0.0202638	0.167464	2.34381	CASP8; FKBP1A; FOXD4; HNF1A; PARD3; PTHLH; PXN
RESPONSE_TO_PEPTIDE_HORMONE_STIMULUS	6	278	0.0205422	0.167464	2.53652	HRAS; PARP1; PRKAA1; PRKAR1B; PXN; SORT1
SITE_OF_POLARIZED_GROWTH	3	86	0.0215511	0.16798	4.09972	NGEF; PARD3; STX3
CILIUM	5	212	0.0221472	0.16798	2.77183	CATSPER1; HNF1A; KLC3; ROPN1L; TTC8
REGULATION_OF_LIPASE_ACTIVITY	3	88	0.0229073	0.16798	4.00655	FKBP1A; PRKAR1B; SORT1
PROTEIN_PROCESSING	3	89	0.0236029	0.16798	3.96153	ASPRV1; PARP1; PTHLH
RESPONSE_TO_PEPTIDE	6	287	0.0236233	0.16798	2.45698	HRAS; PARP1; PRKAA1; PRKAR1B; PXN; SORT1
CELLULAR_RESPONSE_TO_PEPTIDE_HORMONE_STIMULUS	5	217	0.0242262	0.16798	2.70796	HRAS; PARP1; PRKAA1; PRKAR1B; PXN
CELLULAR_RESPONSE_TO_PEPTIDE	5	217	0.0242262	0.16798	2.70796	HRAS; PARP1; PRKAA1; PRKAR1B; PXN
POSITIVE_REGULATION_OF_DNA_METABOLIC_PROCESS	3	92	0.0257596	0.16798	3.83235	HRAS; IL2; PAXIP1
CELLULAR_RESPONSE_TO_GROWTH_FACTOR_STIMULUS	8	449	0.0261083	0.16798	2.09399	E2F4; FKBP1A; HRAS; NGEF; PARD3; PARP1; PRKAR1B; SORT1
CELLULAR_RESPONSE_TO_HORMONE_STIMULUS	6	294	0.0262263	0.16798	2.39848	HRAS; NSMF; PARP1; PRKAA1; PRKAR1B; PXN
REGULATION_OF_LEUKOCYTE_DIFFERENTIATION	4	154	0.0262999	0.16798	3.05261	C1QC; CASP8; IL2; TMEM176B
G1_S_TRANSITION_OF_MITOTIC_CELL_CYCLE	4	154	0.0262999	0.16798	3.05261	E2F4; HINFP; POLE2; PSMF1
REGULATION_OF_CELL_PROJECTION_ORGANIZATION	5	222	0.0264288	0.16798	2.64697	HRAS; IL2; MARK2; NGEF; NSMF
CHAGAS_DISEASE	3	95	0.0280213	0.17142	3.71133	IL2; C1QC; CASP8
EPIDERMIS_DEVELOPMENT	4	158	0.0285781	0.17142	2.97533	ASPRV1; MREG; PTHLH; WAS
DNA_REPAIR	7	377	0.0286124	0.17142	2.18217	HINFP; PARP1; PAXIP1; POLE2; POLR2F; XRCC4; ZBTB32
CELLULAR_RESPONSE_TO_OXIDATIVE_STRESS	3	96	0.0287986	0.17142	3.67267	PRKAA1; PXN; STX3
REGULATION_OF_HEART_CONTRACTION	3	98	0.0303881	0.178055	3.59772	HDAC4; IL2; UTS2
NUCLEAR_PERIPHERY	3	99	0.0312004	0.180002	3.56138	GMCL1; NSMF; PAXIP1
CELL_BODY	5	234	0.0322324	0.183139	2.51123	CASP8; MAPK8IP2; NSMF; PARD3; SORT1
B_CELL_ACTIVATION	3	101	0.0328599	0.183917	3.49085	HDAC4; SKAP2; XRCC4
TRANSCRIPTION_FACTOR_COMPLEX	5	237	0.0337998	0.184607	2.47944	E2F4; FOXD4; HNF1A; HOXA10; PARP1
CHEMOKINE_SIGNALING_PATHWAY	4	167	0.0341299	0.184607	2.81498	HRAS; PARD3; PXN; WAS
REGULATION_OF_HOMEOSTATIC_PROCESS	5	239	0.034871	0.184607	2.45869	ACOX1; FKBP1A; IL2; PRKAA1; UTS2
GOLGI_STACK	3	104	0.0354363	0.184607	3.39016	HID1; SORT1; ST3GAL2
TRANSCRIPTION_INITIATION_FROM_RNA_POLYMERASE_II_PROMOTER	4	169	0.0354445	0.184607	2.78167	E2F4; NRBP1; PARP1; POLR2F
PROTEIN_KINASE_REGULATOR_ACTIVITY	3	105	0.0363184	0.186567	3.35787	MAPK8IP2; PRKAR1B; ROPN1L
RESPONSE_TO_ORGANIC_NITROGEN	8	482	0.0375683	0.19038	1.95063	HRAS; NSMF; PARP1; PRKAA1; PRKAR1B; PXN; RRAGB; SORT1
CELL_CELL_COMMUNICATION	3	109	0.039962	0.196164	3.23464	PARD3; PXN; SKAP2
EARLY_ENDOSOME	4	176	0.0402789	0.196164	2.67103	FAM109A; SNX27; SORT1; VIPAS39
REGULATION_OF_PROTEIN_UBIQUITINATION	4	176	0.0402789	0.196164	2.67103	FKBP1A; PAXIP1; PSMF1; TBC1D7
REGULATION_OF_NEURON_PROJECTION_DEVELOPMENT	4	177	0.0409993	0.197112	2.65594	IL2; MARK2; NGEF; NSMF
CELL_ACTIVATION	8	492	0.0416255	0.197589	1.91098	FKBP1A; HDAC4; IL2; MICB; SKAP2; WAS; XRCC4; ZBTB32
PEPTIDASE_ACTIVITY__ACTING_ON_L_AMINO_ACID_PEPTIDES	7	413	0.0436712	0.20135	1.99196	ASPRV1; ATG4C; CASP8; MMP17; PEPD; SPPL2A; USP41
SIGNALING_BY_EGFR	3	113	0.0437895	0.20135	3.12014	HRAS; PRKAR1B; PXN
NEGATIVE_REGULATION_OF_APOPTOTIC_PROCESS	8	499	0.0446347	0.20135	1.88418	ANXA5; FAIM; HIGD1A; HRAS; IL2; PRKAA1; SORT1; XRCC4
MUSCLE_SYSTEM_PROCESS	4	182	0.0447131	0.20135	2.58298	HDAC4; PXN; SORBS3; UTS2
LEARNING_OR_MEMORY	3	115	0.0457717	0.20135	3.06588	HRAS; MAPK8IP2; PRKAR1B
SIGNALING_BY_EGFR_IN_CANCER	3	115	0.0457717	0.20135	3.06588	HRAS; PRKAR1B; PXN
NUCLEAR_MEMBRANE	4	185	0.0470309	0.20135	2.54109	NOC4L; NSMF; SORT1; TMEM176B
NEURONAL_SYSTEM	4	185	0.0470309	0.20135	2.54109	KCNMB4; HRAS; STX3; VAMP1
REGULATION_OF_PEPTIDE_HORMONE_SECRETION	3	119	0.0498717	0.20135	2.96283	HNF1A; PRKAR1B; UTS2
REGULATION_OF_INSULIN_SECRETION	3	120	0.0509248	0.20135	2.93814	HNF1A; PRKAR1B; UTS2
HEMOPOIESIS	6	346	0.0516756	0.20135	2.03801	CASP8; HDAC4; IL2; MKNK2; XRCC4; ZBTB32
NEGATIVE_REGULATION_OF_HYDROLASE_ACTIVITY	4	191	0.0518679	0.20135	2.46127	FKBP1A; HRAS; PSMF1; SORT1
REGULATION_OF_PEPTIDE_SECRETION	3	121	0.051989	0.20135	2.91385	HNF1A; PRKAR1B; UTS2
REGULATION_OF_PEPTIDE_TRANSPORT	3	121	0.051989	0.20135	2.91385	HNF1A; PRKAR1B; UTS2
MOTILE_CILIUM	3	121	0.051989	0.20135	2.91385	KLC3; ROPN1L; TTC8
CATION_CHANNEL_ACTIVITY	4	192	0.0527002	0.20135	2.44845	ASIC3; CATSPER1; FKBP1A; KCNMB4
ENDOPEPTIDASE_ACTIVITY	5	269	0.0535201	0.20135	2.18449	ASPRV1; ATG4C; CASP8; MMP17; SPPL2A
RESPONSE_TO_INSULIN_STIMULUS	4	193	0.0535399	0.20135	2.43576	HRAS; PARP1; PRKAA1; SORT1
POSITIVE_REGULATION_OF_INTRACELLULAR_PROTEIN_KINASE_CASCADE	7	435	0.055037	0.20135	1.89121	CASP8; FKBP1A; HRAS; IL2; PRKAA1; PXN; SORBS3
SPERMATOGENESIS	5	272	0.0556553	0.20135	2.16039	ACOX1; CATSPER1; GMCL1; HOXA10; VIPAS39
GATED_CHANNEL_ACTIVITY	4	196	0.0561037	0.20135	2.39848	ASIC3; CATSPER1; FKBP1A; KCNMB4
ION_GATED_CHANNEL_ACTIVITY	4	196	0.0561037	0.20135	2.39848	ASIC3; CATSPER1; FKBP1A; KCNMB4
PEPTIDASE_ACTIVITY	7	437	0.0561548	0.20135	1.88256	ASPRV1; ATG4C; CASP8; MMP17; PEPD; SPPL2A; USP41
CYSTEINE_TYPE_PEPTIDASE_ACTIVITY	3	125	0.0563568	0.20135	2.82061	ATG4C; CASP8; USP41
REGULATION_OF_NEURON_APOPTOTIC_PROCESS	3	125	0.0563568	0.20135	2.82061	HRAS; NSMF; XRCC4
MALE_GAMETE_GENERATION	5	273	0.056378	0.20135	2.15248	ACOX1; CATSPER1; GMCL1; HOXA10; VIPAS39
DNA_DEPENDENT_TRANSCRIPTION__INITIATION	4	198	0.05785	0.204658	2.37425	E2F4; NRBP1; PARP1; POLR2F
ENZYME_ACTIVATOR_ACTIVITY	6	357	0.0585175	0.205085	1.97522	ARHGAP30; IL2; MAPK8IP2; MMP17; TBC1D10C; TBC1D7
MORPHOGENESIS_OF_AN_EPITHELIUM	5	278	0.0600743	0.208591	2.11377	CASP8; FOXD4; PARD3; PTHLH; PXN
POSITIVE_REGULATION_OF_PROTEIN_KINASE_ACTIVITY	6	365	0.0638239	0.217581	1.93192	CARD14; HRAS; MAPK8IP2; PRKAA1; PRKAR1B; PXN
TRANSCRIPTION_FACTOR_BINDING	6	365	0.0638239	0.217581	1.93192	E2F4; FOXD4; HDAC4; HNF1A; PARP1; SORBS3
REGULATION_OF_NEURON_DEATH	3	133	0.0656153	0.221228	2.65095	HRAS; NSMF; XRCC4
POSITIVE_REGULATION_OF_PROTEIN_SERINE_THREONINE_KINASE_ACTIVITY	4	207	0.0660734	0.221228	2.27102	CARD14; HRAS; PRKAA1; PXN
HEMATOPOIETIC_OR_LYMPHOID_ORGAN_DEVELOPMENT	6	372	0.0686963	0.226798	1.89557	CASP8; HDAC4; IL2; MKNK2; XRCC4; ZBTB32
LEUKOCYTE_DIFFERENTIATION	4	210	0.0689465	0.226798	2.23858	CASP8; HDAC4; IL2; XRCC4
NEURONAL_CELL_BODY	4	211	0.0699187	0.227238	2.22797	MAPK8IP2; NSMF; PARD3; SORT1
DEVELOPMENTAL_GROWTH	3	137	0.0705002	0.227238	2.57355	FOXD4; MREG; PTHLH
APICAL_PART_OF_CELL	4	212	0.0708982	0.227238	2.21746	MREG; PARD3; PRKAA1; STX3
DETECTION_OF_STIMULUS	3	141	0.0755512	0.234267	2.50054	ASIC3; KCNMB4; PARP1
POSITIVE_REGULATION_OF_ORGANELLE_ORGANIZATION	4	217	0.0759037	0.234267	2.16637	CASP8; HRAS; PAXIP1; SORBS3
EPITHELIAL_TUBE_MORPHOGENESIS	4	217	0.0759037	0.234267	2.16637	CASP8; FOXD4; PTHLH; PXN
POSITIVE_REGULATION_OF_KINASE_ACTIVITY	6	383	0.0767857	0.234267	1.84113	CARD14; HRAS; MAPK8IP2; PRKAA1; PRKAR1B; PXN
OSSIFICATION	3	142	0.0768395	0.234267	2.48293	HDAC4; PTHLH; SORT1
REGULATION_OF_HORMONE_SECRETION	3	142	0.0768395	0.234267	2.48293	HNF1A; PRKAR1B; UTS2
INTERPHASE_OF_MITOTIC_CELL_CYCLE	4	219	0.077956	0.234414	2.14658	E2F4; HINFP; POLE2; PSMF1
T_CELL_RECEPTOR_SIGNALING_PATHWAY	3	143	0.0781379	0.234414	2.46557	WAS; HRAS; IL2
TRANSFERASE_ACTIVITY__TRANSFERRING_GLYCOSYL_GROUPS	4	221	0.0800367	0.238205	2.12716	ALG1L; PARP1; POFUT1; ST3GAL2
INTERPHASE	4	222	0.0810877	0.238886	2.11758	E2F4; HINFP; POLE2; PSMF1
REGULATION_OF_NEUROGENESIS	5	305	0.0824054	0.238886	1.92665	IL2; MARK2; NGEF; NSMF; XRCC4
APOPTOTIC_SIGNALING_PATHWAY	4	224	0.0832108	0.238886	2.09867	CASP8; HRAS; NGEF; SORT1
FATTY_ACID_METABOLIC_PROCESS	4	225	0.0842828	0.238886	2.08934	ACOX1; ACSF2; HNF1A; PRKAA1
POSITIVE_REGULATION_OF_TRANSFERASE_ACTIVITY	6	393	0.0845973	0.238886	1.79428	CARD14; HRAS; MAPK8IP2; PRKAA1; PRKAR1B; PXN
LYMPHOCYTE_DIFFERENTIATION	3	148	0.0847795	0.238886	2.38227	HDAC4; IL2; XRCC4
PROTEIN_C_TERMINUS_BINDING	3	148	0.0847795	0.238886	2.38227	HRAS; PRKAA1; XRCC4
REGULATION_OF_EXECUTION_PHASE_OF_APOPTOSIS	4	226	0.0853619	0.238886	2.0801	CASP8; HRAS; NGEF; SORT1
COFACTOR_BINDING	4	229	0.0886407	0.239051	2.05285	ACOX1; HHIPL1; IVD; PARP1
CELLULAR_RESPONSE_TO_OXYGEN_CONTAINING_COMPOUND	7	487	0.0887859	0.239051	1.68928	HRAS; NSMF; PARP1; PRKAA1; PRKAR1B; PXN; RRAGB
CELL_PROJECTION_ASSEMBLY	3	151	0.0888819	0.239051	2.33494	E2F4; PXN; TTC8
TIGHT_JUNCTION	3	151	0.0888819	0.239051	2.33494	PARD3; HRAS; LLGL2
EPITHELIUM_DEVELOPMENT	6	399	0.0894922	0.239051	1.7673	CASP8; E2F4; FOXD4; PARD3; PTHLH; PXN
TUBE_MORPHOGENESIS	4	231	0.090861	0.239051	2.03507	CASP8; FOXD4; PTHLH; PXN
ADHERENS_JUNCTION	4	232	0.0919815	0.239051	2.0263	PARD3; PXN; SORBS3; WAS
IMMUNE_SYSTEM_DEVELOPMENT	6	402	0.0919978	0.239051	1.75411	CASP8; HDAC4; IL2; MKNK2; XRCC4; ZBTB32
GOLGI_MEMBRANE	7	492	0.0925465	0.239051	1.67211	HID1; HRAS; RNF24; SLC35A4; SORT1; SPPL2A; ST3GAL2
G_PROTEIN_COUPLED_RECEPTOR_SIGNALING_PATHWAY	5	316	0.092635	0.239051	1.85958	IL2; PARD3; PTHLH; RAPGEFL1; SORT1
CELLULAR_MACROMOLECULAR_COMPLEX_ASSEMBLY	6	403	0.0928415	0.239051	1.74976	FKBP1A; HIST1H2AC; MAPK8IP2; PSMG1; PXN; WAS
UBIQUITIN_LIGASE_COMPLEX	3	154	0.0930704	0.239051	2.28946	FBXO17; FBXO25; WDSUB1
APICAL_PLASMA_MEMBRANE	3	155	0.0944854	0.239406	2.27469	MREG; PRKAA1; STX3
MUSCLE_CONTRACTION	3	155	0.0944854	0.239406	2.27469	PXN; SORBS3; UTS2
CELLULAR_RESPONSE_TO_EXTERNAL_STIMULUS	3	157	0.0973433	0.241747	2.24571	ATG4C; CASP8; PRKAA1
EPIDERMAL_GROWTH_FACTOR_RECEPTOR_SIGNALING_PATHWAY	3	157	0.0973433	0.241747	2.24571	HRAS; PRKAR1B; PXN
REGULATION_OF_RHO_PROTEIN_SIGNAL_TRANSDUCTION	3	157	0.0973433	0.241747	2.24571	HRAS; NGEF; TBC1D7
POSITIVE_REGULATION_OF_PROTEIN_PHOSPHORYLATION	7	500	0.0987501	0.242271	1.64536	CARD14; HRAS; IL2; MAPK8IP2; PRKAA1; PRKAR1B; PXN
NEUROTROPHIN_TRK_RECEPTOR_SIGNALING_PATHWAY	4	238	0.0988465	0.242271	1.97522	HRAS; NGEF; PRKAR1B; SORT1
CYTOKINE_RECEPTOR_BINDING	3	160	0.101699	0.246046	2.2036	CASP8; FKBP1A; IL2
CELLULAR_RESPONSE_TO_INSULIN_STIMULUS	3	160	0.101699	0.246046	2.2036	HRAS; PARP1; PRKAA1
CLATHRIN_COATED_VESICLE	3	161	0.103169	0.248002	2.18991	FAM109A; SORT1; VAMP1
REGULATION_OF_CELL_MORPHOGENESIS_INVOLVED_IN_DIFFERENTIATION	3	162	0.104648	0.249954	2.1764	MARK2; NGEF; NSMF
REGULATION_OF_CELLULAR_COMPONENT_BIOGENESIS	5	329	0.105545	0.250018	1.7861	HNF1A; HRAS; PAXIP1; PRKAA1; SORBS3
GTPASE_REGULATOR_ACTIVITY	6	418	0.106008	0.250018	1.68697	ARHGAP30; NGEF; RAPGEFL1; TBC1D10C; TBC1D7; WAS
COENZYME_BINDING	3	164	0.107632	0.252262	2.14986	ACOX1; IVD; PARP1
RESPONSE_TO_ALCOHOL	3	165	0.109137	0.252631	2.13683	CASP8; PRKAA1; UTS2
POSITIVE_REGULATION_OF_MAP_KINASE_ACTIVITY	3	165	0.109137	0.252631	2.13683	HRAS; PRKAA1; PXN
REGULATION_OF_NEURON_DIFFERENTIATION	4	248	0.110818	0.254939	1.89557	IL2; MARK2; NGEF; NSMF
ION_CHANNEL_ACTIVITY	4	249	0.112051	0.254939	1.88796	ASIC3; CATSPER1; FKBP1A; KCNMB4
VACUOLAR_MEMBRANE	3	167	0.112173	0.254939	2.11124	SORT1; SPPL2A; VIPAS39
EPITHELIAL_CELL_DIFFERENTIATION	3	168	0.113704	0.256861	2.09867	E2F4; PARD3; PTHLH
SIGNALLING_BY_NGF	3	169	0.115243	0.257384	2.08625	NGEF; HRAS; PRKAR1B
NUCLEOSIDE_TRIPHOSPHATASE_REGULATOR_ACTIVITY	6	428	0.115308	0.257384	1.64755	ARHGAP30; NGEF; RAPGEFL1; TBC1D10C; TBC1D7; WAS
SUBSTRATE_SPECIFIC_CHANNEL_ACTIVITY	4	253	0.117044	0.259714	1.85811	ASIC3; CATSPER1; FKBP1A; KCNMB4
REGULATION_OF_NERVOUS_SYSTEM_DEVELOPMENT	5	342	0.119316	0.262234	1.71821	IL2; MARK2; NGEF; NSMF; XRCC4
SINGLE_ORGANISM_BEHAVIOR	4	255	0.119579	0.262234	1.84354	HRAS; MAPK8IP2; PRKAR1B; UTS2
REGULATION_OF_SECRETION	5	348	0.125953	0.272683	1.68858	HNF1A; IL2; KCNMB4; PRKAR1B; UTS2
INNATE_IMMUNE_SYSTEM	5	350	0.128204	0.272683	1.67893	HRAS; PRKAR1B; C1QC; WAS; CASP8
RESPONSE_TO_INORGANIC_SUBSTANCE	4	262	0.128641	0.272683	1.79428	CASP8; KCNMB4; PRKAA1; XRCC4
NEGATIVE_REGULATION_OF_CELL_PROLIFERATION	6	442	0.129011	0.272683	1.59537	HDAC4; HRAS; IL2; PTHLH; SKAP2; TRIM35
DNA_RECOMBINATION	3	178	0.129465	0.272683	1.98077	PAXIP1; POLE2; XRCC4
REGULATION_OF_ACTIN_CYTOSKELETON	3	178	0.129465	0.272683	1.98077	HRAS; PXN; WAS
SKELETAL_SYSTEM_DEVELOPMENT	4	263	0.129959	0.272683	1.78746	FOXD4; HDAC4; HOXA10; PTHLH
GAMETE_GENERATION	5	352	0.130473	0.272683	1.6694	ACOX1; CATSPER1; GMCL1; HOXA10; VIPAS39
HEMOSTASIS	6	444	0.131032	0.272683	1.58818	ANXA5; HRAS; KCNMB4; PRKAR1B; WAS; KLC3
SIGNALING_BY_GPCR	5	353	0.131615	0.272683	1.66467	UTS2; NGEF; HRAS; PRKAR1B; PTHLH
CELL_CYCLE_PHASE_TRANSITION	4	267	0.135292	0.275731	1.76068	E2F4; HINFP; POLE2; PSMF1
MITOTIC_CELL_CYCLE_PHASE_TRANSITION	4	267	0.135292	0.275731	1.76068	E2F4; HINFP; POLE2; PSMF1
PATTERN_SPECIFICATION_PROCESS	4	267	0.135292	0.275731	1.76068	FOXD4; HOXA10; POFUT1; TTC8
MUSCLE_CELL_DIFFERENTIATION	3	183	0.137639	0.276381	1.92665	HINFP; HRAS; SORT1
CHANNEL_ACTIVITY	4	269	0.137993	0.276381	1.74759	ASIC3; CATSPER1; FKBP1A; KCNMB4
PASSIVE_TRANSMEMBRANE_TRANSPORTER_ACTIVITY	4	269	0.137993	0.276381	1.74759	ASIC3; CATSPER1; FKBP1A; KCNMB4
VACUOLE	5	359	0.138564	0.276381	1.63684	RRAGB; SORT1; SPPL2A; STX3; VIPAS39
RESPONSE_TO_METAL_ION	3	184	0.139296	0.276381	1.91618	CASP8; KCNMB4; XRCC4
PHOSPHOLIPID_BINDING	6	453	0.140318	0.276944	1.55663	ANXA5; FAM109A; NGEF; PARD3; SKAP2; SNX27
METAL_ION_TRANSMEMBRANE_TRANSPORTER_ACTIVITY	4	275	0.14623	0.285	1.70946	ASIC3; CATSPER1; FKBP1A; KCNMB4
NUCLEAR_CHROMOSOME	4	275	0.14623	0.285	1.70946	NSMF; POLE2; TNKS1BP1; ZBTB32
POSITIVE_REGULATION_OF_CELLULAR_COMPONENT_ORGANIZATION	6	459	0.14668	0.285	1.53628	CASP8; HNF1A; HRAS; MARK2; PAXIP1; SORBS3
POSITIVE_REGULATION_OF_MAPK_CASCADE	4	276	0.147622	0.285352	1.70327	HRAS; PRKAA1; PXN; SORBS3
POSITIVE_REGULATION_OF_CELL_MIGRATION	3	191	0.151096	0.289087	1.84595	HRAS; NSMF; UTS2
REGULATION_OF_DNA_METABOLIC_PROCESS	3	191	0.151096	0.289087	1.84595	HRAS; IL2; PAXIP1
REGULATION_OF_SEQUENCE_SPECIFIC_DNA_BINDING_TRANSCRIPTION_FACTOR_ACTIVITY	4	281	0.154663	0.29441	1.67296	CRTC3; FOXD4; HDAC4; PTHLH
REGULATION_OF_ACTIN_FILAMENT_BASED_PROCESS	3	195	0.157989	0.297719	1.80808	HRAS; PARD3; SORBS3
POSITIVE_REGULATION_OF_CELL_MOTILITY	3	195	0.157989	0.297719	1.80808	HRAS; NSMF; UTS2
ANCHORING_JUNCTION	3	196	0.159729	0.298092	1.79886	PARD3; PXN; SORBS3
NEGATIVE_REGULATION_OF_CELL_CYCLE	3	197	0.161475	0.298092	1.78973	HRAS; PRKAA1; TRIM35
REGULATION_OF_IMMUNE_EFFECTOR_PROCESS	3	197	0.161475	0.298092	1.78973	IL2; MICB; PAXIP1
TRANSMEMBRANE_RECEPTOR_PROTEIN_TYROSINE_KINASE_SIGNALING_PATHWAY	6	474	0.16316	0.298092	1.48766	HRAS; NGEF; PRKAA1; PRKAR1B; PXN; SORT1
NEUROTROPHIN_SIGNALING_PATHWAY	4	287	0.163284	0.298092	1.63798	HRAS; NGEF; PRKAR1B; SORT1
SMALL_GTPASE_REGULATOR_ACTIVITY	4	287	0.163284	0.298092	1.63798	NGEF; TBC1D10C; TBC1D7; WAS
ERBB_SIGNALING_PATHWAY	3	199	0.164986	0.298092	1.77174	HRAS; PRKAR1B; PXN
ADAPTIVE_IMMUNE_SYSTEM	6	477	0.166551	0.298092	1.47831	FBXO17; KLC3; HRAS; MICB; WAS; HECTD3
POSITIVE_REGULATION_OF_LOCOMOTION	3	200	0.166751	0.298092	1.76288	HRAS; NSMF; UTS2
REGULATION_OF_BODY_FLUID_LEVELS	6	478	0.167689	0.298092	1.47521	ANXA5; HRAS; KCNMB4; PRKAR1B; UTS2; WAS
CELL_CYCLE_PHASE	5	383	0.167951	0.298092	1.53427	E2F4; HINFP; NUP37; POLE2; PSMF1
COATED_VESICLE	3	201	0.168522	0.298092	1.75411	FAM109A; SORT1; VAMP1
POSITIVE_REGULATION_OF_CELLULAR_COMPONENT_MOVEMENT	3	201	0.168522	0.298092	1.75411	HRAS; NSMF; UTS2
KINASE_BINDING	5	387	0.173082	0.302734	1.51842	HDAC4; MAPK8IP2; PARD3; PRKAA1; PXN
GENERIC_TRANSCRIPTION_PATHWAY	5	387	0.173082	0.302734	1.51842	E2F4; ZNF549; NRBP1; ZNF736; ZNF419
PROTEIN_OLIGOMERIZATION	4	294	0.173568	0.302734	1.59899	CASP8; CRTC3; HRAS; PRKAA1
LYTIC_VACUOLE	4	298	0.179548	0.310341	1.57752	RRAGB; SORT1; SPPL2A; STX3
PROTEIN_SERINE_THREONINE_KINASE_ACTIVITY	5	392	0.179584	0.310341	1.49905	ALPK2; FKBP1A; MARK2; MKNK2; PRKAA1
REGULATION_OF_GTPASE_ACTIVITY	3	208	0.181081	0.311493	1.69508	HRAS; NGEF; TBC1D7
BEHAVIOR	4	301	0.184081	0.314424	1.5618	HRAS; MAPK8IP2; PRKAR1B; UTS2
REGULATION_OF_GTP_CATABOLIC_PROCESS	3	211	0.186548	0.314424	1.67098	HRAS; NGEF; TBC1D7
SEXUAL_REPRODUCTION	5	398	0.187511	0.314424	1.47645	ACOX1; CATSPER1; GMCL1; HOXA10; VIPAS39
PROTEIN_CATABOLIC_PROCESS	5	398	0.187511	0.314424	1.47645	CASP8; FBXO17; HECTD3; PSMF1; USP41
REGULATION_OF_ION_TRANSPORT	3	212	0.188381	0.314424	1.6631	CATSPER1; FKBP1A; MAPK8IP2
AXON	3	212	0.188381	0.314424	1.6631	FAM168B; FKBP1A; PARD3
REGULATION_OF_PURINE_NUCLEOTIDE_METABOLIC_PROCESS	4	304	0.188654	0.314424	1.54639	HRAS; NGEF; PTHLH; TBC1D7
WOUND_HEALING	6	498	0.191128	0.317137	1.41597	ANXA5; HRAS; KCNMB4; PARD3; PRKAR1B; WAS
ACTIVATION_OF_IMMUNE_RESPONSE	4	307	0.193266	0.317538	1.53128	C1QC; CASP8; MICB; WAS
MUSCLE_STRUCTURE_DEVELOPMENT	4	307	0.193266	0.317538	1.53128	FKBP1A; HINFP; HRAS; SORT1
CYTOKINE_SIGNALING_IN_IMMUNE_SYSTEM	3	215	0.19391	0.317538	1.63989	HRAS; IL2; NUP37
REGULATION_OF_NUCLEOTIDE_METABOLIC_PROCESS	4	308	0.194811	0.317627	1.5263	HRAS; NGEF; PTHLH; TBC1D7
SYNAPTIC_TRANSMISSION	5	406	0.198282	0.321886	1.44736	HRAS; KCNMB4; MAPK8IP2; UTS2; VAMP1
REGULATION_OF_MAPK_CASCADE	5	410	0.20375	0.328354	1.43324	HRAS; MAPK8IP2; PRKAA1; PXN; SORBS3
MAPK_SIGNALING_PATHWAY	3	221	0.2051	0.328354	1.59537	MAPK8IP2; MKNK2; HRAS
NEGATIVE_REGULATION_OF_TRANSPORT	3	222	0.206982	0.328354	1.58818	FKBP1A; PRKAA1; UTS2
PROTEIN_GLYCOSYLATION	3	222	0.206982	0.328354	1.58818	PARP1; POFUT1; ST3GAL2
MACROMOLECULE_GLYCOSYLATION	3	222	0.206982	0.328354	1.58818	PARP1; POFUT1; ST3GAL2
VACUOLAR_PART	3	223	0.208868	0.328354	1.58106	SORT1; SPPL2A; VIPAS39
BLOOD_COAGULATION	5	414	0.209271	0.328354	1.41939	ANXA5; HRAS; KCNMB4; PRKAR1B; WAS
COAGULATION	5	414	0.209271	0.328354	1.41939	ANXA5; HRAS; KCNMB4; PRKAR1B; WAS
GLYCOSYLATION	3	225	0.212652	0.332269	1.56701	PARP1; POFUT1; ST3GAL2
SECRETION_BY_CELL	4	320	0.213667	0.332469	1.46907	HNF1A; LLGL2; STX3; VAMP1
CELL_CYCLE_CHECKPOINT	3	227	0.216454	0.332817	1.5532	HINFP; HRAS; PSMF1
CELL_CELL_JUNCTION	3	228	0.218361	0.332817	1.54639	PARD3; PCDH1; STX3
ENZYME_INHIBITOR_ACTIVITY	3	229	0.220272	0.332817	1.53963	ANXA5; PSMF1; WFDC8
GTPASE_ACTIVATOR_ACTIVITY	3	229	0.220272	0.332817	1.53963	ARHGAP30; TBC1D10C; TBC1D7
REGULATION_OF_MAP_KINASE_ACTIVITY	3	229	0.220272	0.332817	1.53963	HRAS; PRKAA1; PXN
NEGATIVE_REGULATION_OF_DEVELOPMENTAL_PROCESS	5	422	0.220465	0.332817	1.39248	C1QC; HDAC4; NGEF; PTHLH; TMEM176B
INTRACELLULAR_PROTEIN_KINASE_CASCADE	4	325	0.221681	0.332817	1.44647	HRAS; MAPK8IP2; MARK2; MKNK2
CHORDATE_EMBRYONIC_DEVELOPMENT	5	423	0.221878	0.332817	1.38919	CASP8; HINFP; HNF1A; POFUT1; XRCC4
REGULATION_OF_CELLULAR_CATABOLIC_PROCESS	5	423	0.221878	0.332817	1.38919	HDAC4; HRAS; NGEF; PRKAA1; TBC1D7
REGULATION_OF_PURINE_NUCLEOTIDE_CATABOLIC_PROCESS	3	231	0.224105	0.333703	1.5263	HRAS; NGEF; TBC1D7
MONOCARBOXYLIC_ACID_METABOLIC_PROCESS	4	327	0.224911	0.333703	1.43762	ACOX1; ACSF2; HNF1A; PRKAA1
REGULATION_OF_NUCLEOSIDE_METABOLIC_PROCESS	3	232	0.226028	0.333703	1.51973	HRAS; NGEF; TBC1D7
REGULATION_OF_NUCLEOTIDE_CATABOLIC_PROCESS	3	232	0.226028	0.333703	1.51973	HRAS; NGEF; TBC1D7
TRANSCRIPTION_FROM_RNA_POLYMERASE_II_PROMOTER	5	427	0.227559	0.334645	1.37618	E2F4; NRBP1; PARP1; POLR2F; ZBTB32
EMBRYO_DEVELOPMENT_ENDING_IN_BIRTH_OR_EGG_HATCHING	5	428	0.228986	0.335429	1.37296	CASP8; HINFP; HNF1A; POFUT1; XRCC4
PERINUCLEAR_REGION_OF_CYTOPLASM	5	429	0.230416	0.336211	1.36976	FAM168B; HECTD3; HRAS; NRBP1; SORT1
NEGATIVE_REGULATION_OF_TRANSCRIPTION_FROM_RNA_POLYMERASE_II_PROMOTER	5	430	0.231849	0.33699	1.36657	HDAC4; HNF1A; PARP1; SORBS3; ZBTB32
TUBE_DEVELOPMENT	4	333	0.234679	0.339787	1.41172	CASP8; FOXD4; PTHLH; PXN
LYSOSOME	4	334	0.236318	0.340844	1.40749	RRAGB; SORT1; SPPL2A; STX3
NUCLEAR_CHROMOSOME_PART	3	238	0.237639	0.341435	1.48141	NSMF; POLE2; TNKS1BP1
UBIQUITIN_PROTEIN_LIGASE_ACTIVITY	3	240	0.241537	0.345711	1.46907	FBXO25; HECTD3; WDSUB1
REGULATION_OF_PROTEIN_SERINE_THREONINE_KINASE_ACTIVITY	4	338	0.242904	0.346346	1.39083	CARD14; HRAS; PRKAA1; PXN
NEGATIVE_REGULATION_OF_CELL_CYCLE_PHASE_TRANSITION	3	244	0.249369	0.353116	1.44498	HINFP; HRAS; PSMF1
NEGATIVE_REGULATION_OF_CELL_DIFFERENTIATION	4	342	0.249535	0.353116	1.37457	C1QC; HDAC4; PTHLH; TMEM176B
REGULATION_OF_SMALL_GTPASE_MEDIATED_SIGNAL_TRANSDUCTION	4	346	0.25621	0.361127	1.35868	ARHGAP30; HRAS; NGEF; TBC1D7
VIRUS_HOST_INTERACTION	4	347	0.257885	0.361127	1.35476	CASP8; CRTC3; MICB; XRCC4
CATION_TRANSMEMBRANE_TRANSPORTER_ACTIVITY	5	448	0.258086	0.361127	1.31167	ASIC3; CATSPER1; FKBP1A; KCNMB4; SLC35A4
INORGANIC_CATION_TRANSMEMBRANE_TRANSPORTER_ACTIVITY	4	348	0.259562	0.361843	1.35087	ASIC3; CATSPER1; FKBP1A; KCNMB4
PROTEIN_KINASE_BINDING	4	349	0.261242	0.362836	1.347	HDAC4; MAPK8IP2; PARD3; PXN
MULTICELLULAR_ORGANISMAL_REPRODUCTIVE_PROCESS	5	451	0.262533	0.362845	1.30294	ACOX1; CATSPER1; GMCL1; HOXA10; VIPAS39
TRANSCRIPTION_REGULATORY_REGION_DNA_BINDING	3	251	0.263184	0.362845	1.40469	HDAC4; HINFP; HNF1A
LIGASE_ACTIVITY	5	453	0.265509	0.364711	1.29719	ACSF2; FBXO25; HECTD3; WDSUB1; XRCC4
PROTEOLYSIS_INVOLVED_IN_CELLULAR_PROTEIN_CATABOLIC_PROCESS	4	353	0.267985	0.366128	1.33173	CASP8; HECTD3; PSMF1; USP41
MULTICELLULAR_ORGANISM_REPRODUCTION	5	455	0.268494	0.366128	1.29149	ACOX1; CATSPER1; GMCL1; HOXA10; VIPAS39
SMALL_CONJUGATING_PROTEIN_LIGASE_ACTIVITY	3	255	0.271133	0.367057	1.38265	FBXO25; HECTD3; WDSUB1
REGULATION_OF_CYTOSKELETON_ORGANIZATION	3	255	0.271133	0.367057	1.38265	HRAS; MARK2; SORBS3
GROWTH	3	256	0.273125	0.368424	1.37725	FOXD4; MREG; PTHLH
REGULATORY_REGION_DNA_BINDING	3	259	0.279116	0.373816	1.3613	HDAC4; HINFP; HNF1A
REGULATORY_REGION_NUCLEIC_ACID_BINDING	3	259	0.279116	0.373816	1.3613	HDAC4; HINFP; HNF1A
PROTEIN_DOMAIN_SPECIFIC_BINDING	5	464	0.282021	0.376363	1.26644	ASIC3; CARD14; E2F4; LLGL2; PXN
GLYCOPROTEIN_BIOSYNTHETIC_PROCESS	3	261	0.283119	0.376488	1.35087	PARP1; POFUT1; ST3GAL2
REGULATION_OF_RAS_PROTEIN_SIGNAL_TRANSDUCTION	3	262	0.285123	0.377813	1.34571	HRAS; NGEF; TBC1D7
CELLULAR_PROTEIN_CATABOLIC_PROCESS	4	364	0.286704	0.37857	1.29149	CASP8; HECTD3; PSMF1; USP41
IMMUNE_RESPONSE_ACTIVATING_SIGNAL_TRANSDUCTION	3	266	0.293156	0.385731	1.32547	CASP8; MICB; WAS
POSITIVE_REGULATION_OF_IMMUNE_RESPONSE	4	370	0.297008	0.388353	1.27055	C1QC; CASP8; MICB; WAS
REGULATION_OF_ORGANELLE_ORGANIZATION	5	474	0.29722	0.388353	1.23972	CASP8; HRAS; MARK2; PAXIP1; SORBS3
REGULATION_OF_CELL_CYCLE_PHASE_TRANSITION	3	269	0.299196	0.389273	1.31069	HINFP; HRAS; PSMF1
PROTEIN_HOMODIMERIZATION_ACTIVITY	5	477	0.30181	0.389273	1.23192	FAM109A; GSTA4; HNF1A; NRBP1; SPPL2A
TRANSMISSION_OF_NERVE_IMPULSE	5	477	0.30181	0.389273	1.23192	HRAS; KCNMB4; MAPK8IP2; UTS2; VAMP1
CELL_MIGRATION	5	478	0.303343	0.389273	1.22935	FOXD4; HRAS; MARK2; PARD3; PAXIP1
NEURON_PROJECTION_DEVELOPMENT	5	479	0.304877	0.389273	1.22678	FOXD4; HRAS; MAPK8IP2; PARD3; STX3
DENDRITE	3	272	0.305247	0.389273	1.29624	MAPK8IP2; NSMF; SORT1
SYNAPSE_PART	3	272	0.305247	0.389273	1.29624	MAPK8IP2; NSMF; VAMP1
CHROMATIN	3	273	0.307266	0.389273	1.29149	HIST1H2AC; NSMF; TNKS1BP1
REGULATION_OF_CELL_MORPHOGENESIS	3	273	0.307266	0.389273	1.29149	MARK2; NGEF; NSMF
FOCAL_ADHESION	3	274	0.309287	0.389457	1.28677	PXN; SORBS3; HRAS
REGULATION_OF_CATABOLIC_PROCESS	5	482	0.309488	0.389457	1.21914	HDAC4; HRAS; NGEF; PRKAA1; TBC1D7
BLOOD_VESSEL_MORPHOGENESIS	3	275	0.311308	0.390436	1.2821	CASP8; PAXIP1; POFUT1
IMMUNE_RESPONSE_REGULATING_SIGNALING_PATHWAY	3	276	0.31333	0.391663	1.27745	CASP8; MICB; WAS
CELL_CYCLE__MITOTIC	3	277	0.315353	0.392882	1.27284	E2F4; POLE2; NUP37
INTERACTION_WITH_HOST	4	383	0.319511	0.395434	1.22742	CASP8; CRTC3; MICB; XRCC4
SECRETION	4	383	0.319511	0.395434	1.22742	HNF1A; LLGL2; STX3; VAMP1
ENDOSOME	5	491	0.323387	0.397509	1.1968	FAM109A; SNX27; SORT1; SPPL2A; VIPAS39
ACID_AMINO_ACID_LIGASE_ACTIVITY	3	281	0.323452	0.397509	1.25472	FBXO25; HECTD3; WDSUB1
SYNAPSE	4	386	0.324732	0.397509	1.21788	HDAC4; MAPK8IP2; NSMF; VAMP1
NEGATIVE_REGULATION_OF_CELL_CYCLE_PROCESS	3	282	0.325478	0.397509	1.25027	HINFP; HRAS; PSMF1
MULTICELLULAR_ORGANISMAL_SIGNALING	5	493	0.326488	0.397509	1.19194	HRAS; KCNMB4; MAPK8IP2; UTS2; VAMP1
MITOTIC_CELL_CYCLE	5	494	0.32804	0.398106	1.18953	E2F4; HINFP; NUP37; POLE2; PSMF1
POSITIVE_REGULATION_OF_CELL_DIFFERENTIATION	4	390	0.331705	0.401256	1.20539	CASP8; IL2; UTS2; XRCC4
SMALL_GTPASE_MEDIATED_SIGNAL_TRANSDUCTION	4	392	0.335196	0.403384	1.19924	ARHGAP30; HRAS; NGEF; RAPGEFL1
IN_UTERO_EMBRYONIC_DEVELOPMENT	3	287	0.335615	0.403384	1.22849	HINFP; HNF1A; XRCC4
GPCR_DOWNSTREAM_SIGNALING	3	288	0.337643	0.404525	1.22422	UTS2; NGEF; PTHLH
NEGATIVE_REGULATION_OF_MULTICELLULAR_ORGANISMAL_PROCESS	3	290	0.3417	0.408081	1.21578	ANXA5; IL2; UTS2
RESPONSE_TO_RADIATION	3	292	0.345757	0.411615	1.20745	HRAS; PAXIP1; XRCC4
SYMBIOSIS__ENCOMPASSING_MUTUALISM_THROUGH_PARASITISM	4	402	0.352687	0.415905	1.16941	CASP8; CRTC3; MICB; XRCC4
INTERSPECIES_INTERACTION_BETWEEN_ORGANISMS	4	402	0.352687	0.415905	1.16941	CASP8; CRTC3; MICB; XRCC4
CELL_MORPHOGENESIS_INVOLVED_IN_NEURON_DIFFERENTIATION	4	402	0.352687	0.415905	1.16941	FOXD4; HRAS; MAPK8IP2; PARD3
GLYCOPROTEIN_METABOLIC_PROCESS	3	297	0.355897	0.418374	1.18713	PARP1; POFUT1; ST3GAL2
REGULATION_OF_MITOTIC_CELL_CYCLE	3	300	0.361977	0.424192	1.17525	HRAS; PSMF1; TRIM35
POSITIVE_REGULATION_OF_HYDROLASE_ACTIVITY	4	409	0.364951	0.426275	1.14939	CASP8; HRAS; PRKAR1B; TBC1D7
HEART_DEVELOPMENT	3	302	0.366028	0.426275	1.16747	CASP8; FKBP1A; POFUT1
RESPONSE_TO_ORGANIC_CYCLIC_COMPOUND	4	411	0.368457	0.427775	1.1438	CASP8; HID1; PRKAA1; UTS2
NEURON_PROJECTION_MORPHOGENESIS	4	414	0.373714	0.43254	1.13551	FOXD4; HRAS; MAPK8IP2; PARD3
SINGLE_ORGANISM_CARBOHYDRATE_METABOLIC_PROCESS	4	420	0.384226	0.443337	1.11929	PARP1; POFUT1; PRKAA1; ST3GAL2
TRANSCRIPTION_COFACTOR_ACTIVITY	4	421	0.385977	0.443991	1.11663	CRTC3; HDAC4; HINFP; ZBTB32
LIGASE_ACTIVITY__FORMING_CARBON_NITROGEN_BONDS	3	314	0.39027	0.447558	1.12285	FBXO25; HECTD3; WDSUB1
VESICLE_MEMBRANE	3	320	0.402333	0.459984	1.1018	SPPL2A; VAMP1; WAS
BLOOD_VESSEL_DEVELOPMENT	3	326	0.414343	0.470844	1.08152	CASP8; PAXIP1; POFUT1
MICROTUBULE	3	326	0.414343	0.470844	1.08152	HID1; KLC3; RMDN2
TRANSCRIPTION_FACTOR_BINDING_TRANSCRIPTION_FACTOR_ACTIVITY	4	440	0.419143	0.47486	1.06841	CRTC3; HDAC4; HINFP; ZBTB32
UBIQUITIN_DEPENDENT_PROTEIN_CATABOLIC_PROCESS	3	333	0.428277	0.481348	1.05879	HECTD3; PSMF1; USP41
REGULATION_OF_CELL_MIGRATION	3	333	0.428277	0.481348	1.05879	HRAS; NSMF; UTS2
OXIDATION_REDUCTION_PROCESS	4	446	0.429556	0.481348	1.05404	ACOX1; HIGD1A; PRKAA1; PRKAR1B
ACTIN_FILAMENT_BASED_PROCESS	3	334	0.43026	0.481348	1.05562	HRAS; PARD3; WAS
CHROMATIN_ORGANIZATION	4	447	0.431288	0.481348	1.05168	HDAC4; HIST1H2AC; HNF1A; PAXIP1
SEQUENCE_SPECIFIC_DNA_BINDING	4	448	0.433018	0.481845	1.04933	FOXD4; HDAC4; HNF1A; HOXA10
NEGATIVE_REGULATION_OF_CATALYTIC_ACTIVITY	4	450	0.436476	0.484256	1.04467	FKBP1A; HRAS; PSMF1; SORT1
PROTEIN_BINDING_TRANSCRIPTION_FACTOR_ACTIVITY	4	452	0.439929	0.485452	1.04005	CRTC3; HDAC4; HINFP; ZBTB32
MODIFICATION_DEPENDENT_PROTEIN_CATABOLIC_PROCESS	3	339	0.440143	0.485452	1.04005	HECTD3; PSMF1; USP41
IMMUNE_EFFECTOR_PROCESS	3	340	0.442113	0.486195	1.03699	C1QC; WAS; XRCC4
MODIFICATION_DEPENDENT_MACROMOLECULE_CATABOLIC_PROCESS	3	342	0.446047	0.489086	1.03092	HECTD3; PSMF1; USP41
ENDOCYTOSIS	4	457	0.448538	0.490384	1.02867	HRAS; SORT1; WAS; PARD3
AXON_GUIDANCE	3	344	0.449971	0.490521	1.02493	FOXD4; HRAS; NGEF
CELLULAR_ION_HOMEOSTASIS	4	461	0.455399	0.494999	1.01974	IL2; KCNMB4; MAPK8IP2; UTS2
VASCULATURE_DEVELOPMENT	3	348	0.45779	0.495844	1.01315	CASP8; PAXIP1; POFUT1
MITOCHONDRIAL_MEMBRANE	4	463	0.458821	0.495844	1.01534	CASP8; HIGD1A; IVD; VAMP1
TRANSMEMBRANE_TRANSPORT_OF_SMALL_MOLECULES	3	352	0.465569	0.50169	1.00164	PRKAR1B; NUP37; ASIC3
GENERATION_OF_PRECURSOR_METABOLITES_AND_ENERGY	3	354	0.469442	0.502175	0.995978	ACOX1; HIGD1A; PRKAR1B
EMBRYONIC_MORPHOGENESIS	3	354	0.469442	0.502175	0.995978	CASP8; HNF1A; HOXA10
CELLULAR_AMINO_ACID_METABOLIC_PROCESS	3	355	0.471375	0.502175	0.993173	GSTA4; IVD; PEPD
REGULATION_OF_CELL_MOTILITY	3	355	0.471375	0.502175	0.993173	HRAS; NSMF; UTS2
CELL_MORPHOGENESIS_INVOLVED_IN_DIFFERENTIATION	4	478	0.48427	0.514451	0.983476	FOXD4; HRAS; MAPK8IP2; PARD3
MITOCHONDRIAL_ENVELOPE	4	485	0.496001	0.524192	0.969282	CASP8; HIGD1A; IVD; VAMP1
CHROMATIN_MODIFICATION	3	368	0.496235	0.524192	0.958088	HDAC4; HNF1A; PAXIP1
MRNA_PROCESSING	3	374	0.507533	0.534621	0.942717	LSM1; POLR2F; TNKS1BP1
CELLULAR_CHEMICAL_HOMEOSTASIS	4	493	0.509283	0.534961	0.953553	IL2; KCNMB4; MAPK8IP2; UTS2
AXONOGENESIS	3	378	0.514999	0.537952	0.932741	FOXD4; HRAS; PARD3
REGULATION_OF_LOCOMOTION	3	378	0.514999	0.537952	0.932741	HRAS; NSMF; UTS2
RESPONSE_TO_CYTOKINE_STIMULUS	3	386	0.529766	0.551839	0.91341	CASP8; HDAC4; NUP37
REGULATION_OF_DEFENSE_RESPONSE	3	387	0.531596	0.552211	0.91105	CASP8; IL2; MICB
CELL_SURFACE	3	392	0.54069	0.560107	0.899429	ANXA5; MICB; SORT1
ORGANELLE_FISSION	3	395	0.546102	0.564155	0.892598	ACOX1; NUP37; PSMF1
REGULATION_OF_CELLULAR_COMPONENT_MOVEMENT	3	396	0.547898	0.564456	0.890344	HRAS; NSMF; UTS2
CELL_DIVISION	3	402	0.558597	0.573901	0.877055	LLGL2; NUP37; PARD3
PEPTIDYL_AMINO_ACID_MODIFICATION	3	421	0.591527	0.606073	0.837473	FKBP1A; HDAC4; PXN
RESPONSE_TO_LIPID	3	423	0.594907	0.607875	0.833514	CASP8; MICB; UTS2
POSITIVE_REGULATION_OF_MULTICELLULAR_ORGANISMAL_PROCESS	3	430	0.606602	0.616476	0.819945	FOXD4; IL2; UTS2
PROTEIN_UBIQUITINATION	3	431	0.608256	0.616476	0.818042	FBXO25; HECTD3; PSMF1
REGULATION_OF_CELL_CYCLE_PROCESS	3	431	0.608256	0.616476	0.818042	HINFP; HRAS; PSMF1
CHEMOTAXIS	3	456	0.64817	0.653398	0.773194	CMTM5; FOXD4; HRAS
TAXIS	3	456	0.64817	0.653398	0.773194	CMTM5; FOXD4; HRAS
PROTEIN_MODIFICATION_BY_SMALL_PROTEIN_CONJUGATION	3	460	0.654298	0.657806	0.76647	FBXO25; HECTD3; PSMF1
CARBOHYDRATE_DERIVATIVE_BIOSYNTHETIC_PROCESS	3	471	0.670775	0.672568	0.74857	PARP1; POFUT1; ST3GAL2
CALCIUM_ION_BINDING	3	478	0.680973	0.680973	0.737607	ANXA5; MMP17; PCDH1

[truncated: 1 more sheets: Table S12 rs12720356 skin eQTLs]
